# Supplementary material for: Neoadjuvant PD-1 blockade induces T cell and cDC1 activation but fails to overcome the immunosuppressive tumor associated macrophages in recurrent glioblastoma
Source: Nat Commun. 2021 Nov 26;12:6938. doi: 10.1038/s41467-021-26940-2 (PMC8626557; doi:10.1038/s41467-021-26940-2)
Supplement: Supplementary file 4 — Supplementary Data 1 [file 41467_2021_26940_MOESM4_ESM.xlsx]

## Sheet: CyTOF antibodies
Supplementary Data 1 – Tables of metal conjugated CyTOF antibodies.
Common Markers Selected from all Panels		Metal label	Specificity	Clone	Source	Catalog Number		Metal label	Specificity	Clone	Source	Catalog Number		Metal label	Specificity	Clone	Source	Catalog Number		Metal label	Specificity	Clone	Source	Catalog Number		Metal label	Specificity	Clone	Source	Catalog Number		Metal label	Specificity	Clone	Source	Catalog Number
CD19		142Nd	CD19	HIB19	Fluidigm	3142001B		142Nd	CD19	HIB19	Fluidigm	3142001B		115In (Intracelluar)	Ki67	SolA15	eBiosciences	14-5698-95		115In (Intracelluar)	Ki67	SolA15	eBiosciences	14-5698-95		115In (Intracelluar)	Ki67	SolA15	eBiosciences	14-5698-95		115In (Intracelluar)	Ki67	SolA15	eBiosciences	14-5698-95
CD25 (IL-2R)		143Nd	CD25 (IL-2R)	M-A251	Biolegend	356102		143Nd	CD25 (IL-2R)	M-A251	Biolegend	356102		142Nd	CD19	HIB19	Fluidigm	3142001B		142Nd	CD19	HIB19	Fluidigm	3142001B		141Pr	TIGIT	MBS43	Fluidigm	16-9500-38		141Pr	CD137 (4-1BB)	4B4-1	Biolegend	309802
CD15 (SSEA-1)		144Nd	CD69	FN50	Fluidigm	3144018B		144Nd	CD69	FN50	Fluidigm	3144018B		143Nd	CD25 (IL-2R)	M-A251	Biolegend	356102		143Nd	CD25 (IL-2R)	M-A251	Biolegend	356102		142Nd	CD19	HIB19	Fluidigm	3142001B		142Nd	CD19	HIB19	Fluidigm	3142001B
CD4		145Nd	CD4	RPA-T4	Fluidigm	3145001B		145Nd	CD4	RPA-T4	Fluidigm	3145001B		144Nd	CD69	FN50	Fluidigm	3144018B		144Nd	CD69	FN50	Fluidigm	3144018B		143Nd	CD25 (IL-2R)	M-A251	Biolegend	356102		143Nd	CD25 (IL-2R)	M-A251	Biolegend	356102
CD11c		146Nd	CD8	RPA-T8	Biolegend	301002		146Nd	CD8	RPA-T8	Biolegend	301002		145Nd	CD4	RPA-T4	Fluidigm	3145001B		145Nd	CD4	RPA-T4	Fluidigm	3145001B		144Nd	CD69	FN50	Fluidigm	3144018B		144Nd	CD15 (SSEA-1)	W6D3	Fluidigm	3144019B
CD152 (CTLA-4)		148Nd	CD274 /PD-L1	29E.2A3	Fluidigm	3148017B		148Nd	CD274 /PD-L1	29E.2A3	Fluidigm	3148017B		146Nd	CD8	RPA-T8	Biolegend	301002		146Nd	CD8	RPA-T8	Biolegend	301002		145Nd	CD4	RPA-T4	Fluidigm	3145001B		145Nd	CD4	RPA-T4	Fluidigm	3145001B
CD14		150Nd	CD223 (LAG-3)	11C3C65	Fluidigm	3150016B		150Nd	CD223 (LAG-3)	11C3C65	Fluidigm	3150016B		148Nd	CD274 /PD-L1	29E.2A3	Fluidigm	3148017B		148Nd	CD274 /PD-L1	29E.2A3	Fluidigm	3148017B		146Nd	CD8	RPA-T8	Biolegend	301002		146Nd	CD8	RPA-T8	Biolegend	301002
TIM3		151Eu	CD14	M5E2	Fluidigm	3151009B		151Eu	CD14	M5E2	Fluidigm	3151009B		150Nd	CD223 (LAG-3)	11C3C65	Fluidigm	3150016B		150Nd	CD223 (LAG-3)	11C3C65	Fluidigm	3150016B		148Nd	CD274 /PD-L1	29E.2A3	Fluidigm	3148017B		147Sm	CD11c	Bu15	Fluidigm	347008B
CD279 (PD-1)		153Eu	TIM3	F38-2E2	Fluidigm	3153008B		153Eu	TIM3	F38-2E2	Fluidigm	3153008B		151Eu	CD14	M5E2	Fluidigm	3151009B		151Eu	CD14	M5E2	Fluidigm	3151009B		151Eu	CD14	M5E2	Fluidigm	3151009B		148Nd	TIGIT	MBSA43	Thermo Scientific	16-9500-82
CD274 (PD-L1)		155Gd	CD279 (PD-1)	EH12.2H	Fluidigm	3155009B		154Sm	CD45RO	UCHL1	Biolegend	304202		153Eu	TIM3	F38-2E2	Fluidigm	3153008B		153Eu	TIM3	F38-2E2	Fluidigm	3153008B		153Eu	TIM3	F38-2E2	Fluidigm	3153008B		149Sm	CD278 (ICOS)	DX29	BD	7801
CD33		158Gd	CD33	WM53	Fluidigm	3158001B		155Gd	CD279 (PD-1)	EH12.2H	Fluidigm	3155009B		154Sm	CD45RO	UCHL1	Biolegend	304202		154Sm	CD45RO	UCHL1	Biolegend	304202		154Sm	CD45RO	UCHL1	Biolegend	304202		150Nd	CD152 (CTLA-4)	14D3	Invitrogen	14-1529-82
CD69		159Tb	CD11c	Bu15	Fluidigm	3159001B		158Gd	CD33	WM53	Fluidigm	3158001B		155Gd	CD279 (PD-1)	EH12.2H	Fluidigm	3155009B		155Gd	CD279 (PD-1)	EH12.2H	Fluidigm	3155009B		155Gd	CD279 (PD-1)	EH12.2H	Fluidigm	3155009B		151Eu	CD14	M5E2	Fluidigm	3151009B
CD56 (NCAM)		161Dy	CD152 (CTLA-4)	14D3	Fluidigm	3161004B		159Tb	CD11c	Bu15	Fluidigm	3159001B		158Gd	CD33	WM53	Fluidigm	3158001B		158Gd	CD33	WM53	Fluidigm	3158001B		158Gd	CD33	WM53	Fluidigm	3158001B		152Sm	TCRγδ	11F2	Fluidigm	3152008B
CD38		163Dy	CD56 (NCAM)	NCAM16.2	Fluidigm	3163007B		161Dy	CD152 (CTLA-4)	14D3	Fluidigm	3161004B		159Tb	CD11c	Bu15	Fluidigm	3159001B		159Tb	CD11c	Bu15	Fluidigm	3159001B		159Tb	CD11c	Bu15	Fluidigm	3159001B		153Eu	TIM3	F38-2E2	Fluidigm	3153008B
CD16		164Dy	CD15/SSEA-1	W6D3	Fluidigm	3164001B		163Dy	CD56 (NCAM)	NCAM16.2	Fluidigm	3163007B		161Dy	CD152 (CTLA-4)	14D3	Fluidigm	3161004B		160Gd	CD39	A1	Fluidigm	3160004B		160Gd	CD39	A1	Fluidigm	3160004B		154Sm	CD45RO	UCHL1	Biolegend	304202
CD27		165Ho	CD16	B73.1	Fluidigm	3165007B		164Dy	CD15/SSEA-1	W6D3	Fluidigm	3164001B		163Dy	CD56 (NCAM)	NCAM16.2	Fluidigm	3163007B		161Dy	CD152 (CTLA-4)	14D3	Fluidigm	3161004B		161Dy	CD152 (CTLA-4)	14D3	Fluidigm	3161004B		155Gd	CD279 (PD-1)	EH12.2H	Fluidigm	3155009B
CD206		167Er	CD27	O323	Fluidigm	3167002B		165Ho	CD16	B73.1	Fluidigm	3165007B		164Dy	CD15/SSEA-1	W6D3	Fluidigm	3164001B		163Dy	CD56 (NCAM)	NCAM16.2	Fluidigm	3163007B		163Dy	CD56 (NCAM)	NCAM16.2	Fluidigm	3163007B		156Gd	CD274 (PD-L1)	29E.2A3	Fluidigm	3156026B
CD45RA		168Er	CD206	MMR	Fluidigm	3168008B		167Er	CD27	O323	Fluidigm	3167002B		165Ho	CD16	B73.1	Fluidigm	3165007B		164Dy	CD15/SSEA-1	W6D3	Fluidigm	3164001B		164Dy	CD15/SSEA-1	W6D3	Fluidigm	3164001B		158Gd	CD33	WM53	Fluidigm	3158001B
CD3		169Tm	CD45RA	HI100	Fluidigm	3169008B		168Er	CD206	MMR	Fluidigm	3168008B		167Er	CD27	O323	Fluidigm	3167002B		165Ho	CD16	B73.1	Fluidigm	3165007B		165Ho	CD16	B73.1	Fluidigm	3165007B		159Tb	CD197 (CCR7)	G043H7	Fluidigm	3159003A
HLA-DR		170Er	CD3	UCHT1	Fluidigm	3170001B		169Tm	CD45RA	HI100	Fluidigm	3169008B		168Er	CD206	MMR	Fluidigm	3168008B		167Er	CD27	O323	Fluidigm	3167002B		167Er	CD27	O323	Fluidigm	3167002B		160Gd	CD39	A1	Fluidigm	3160004B
CD127 (IL-7Rα)		172Yb	CD38	HIT2	Fluidigm	3172007B		170Er	CD3	UCHT1	Fluidigm	3170001B		169Tm	CD45RA	HI100	Fluidigm	3169008B		168Er	CD206	MMR	Fluidigm	3168008B		168Er	CD206	MMR	Fluidigm	3168008B		162Dy	CD69	FN50	Fluidigm	3162001B
CD11b		174Yb	HLA-DR	L243	Fluidigm	3174001B		172Yb	CD38	HIT2	Fluidigm	3172007B		170Er	CD3	UCHT1	Fluidigm	3170001B		169Tm	CD45RA	HI100	Fluidigm	3169008B		169Tm	CD45RA	HI100	Fluidigm	3169008B		163Dy	CD56 (NCAM)	NCAM16.2	Fluidigm	3163007B
		176Yb	CD127 (IL-7Rα)	A0195D5	Fluidigm	3176004B		174Yb	HLA-DR	L243	Fluidigm	3174001B		172Yb	CD38	HIT2	Fluidigm	3172007B		170Er	CD3	UCHT1	Fluidigm	3170001B		170Er	CD3	UCHT1	Fluidigm	3170001B		164Dy	CD38	HIT2	Biolegend	303502
		209Bi	CD11b	ICRF44	Fluidigm	3209003B		176Yb	CD127 (IL-7Rα)	A0195D5	Fluidigm	3176004B		174Yb	HLA-DR	L243	Fluidigm	3174001B		172Yb	CD38	HIT2	Fluidigm	3172007B		172Yb	CD38	HIT2	Fluidigm	3172007B		165Ho	CD16	B73.1	Fluidigm	3165007B
								209Bi	CD11b	ICRF44	Fluidigm	3209003B		176Yb	CD127 (IL-7Rα)	A0195D5	Fluidigm	3176004B		174Yb	HLA-DR	L243	Fluidigm	3174001B		174Yb	HLA-DR	L243	Fluidigm	3174001B		167Er	CD27	O323	Fluidigm	3167002B
														209Bi	CD11b	ICRF44	Fluidigm	3209003B		176Yb	CD127 (IL-7Rα)	A0195D5	Fluidigm	3176004B		176Yb	CD127 (IL-7Rα)	A0195D5	Fluidigm	3176004B		168Er	CD206	MMR	Fluidigm	3168008B
																				209Bi	CD11b	ICRF44	Fluidigm	3209003B		209Bi	CD11b	ICRF44	Fluidigm	3209003B		169Tm	CD45RA	HI100	Fluidigm	3169008B
																																170Er	CD3	UCHT1	Fluidigm	3170001B
																																171Yb	CD68	Y1/82A	Fluidigm	3171011B
																																172Yb	CD196 (CCR6)	G034E3	Biolegend	353427
																																174Yb	HLA-DR	L243	Fluidigm	3174001B
																																175Lu	CD194 (CCR4)	L291H4	Fluidigm	3175035A
																																176Yb	CD127 (IL-7Rα)	A0195D5	Fluidigm	3176004B
																																209Bi	CD11b	ICRF44	Fluidigm	3209003B
		Samples on this Panel						Samples on this Panel						Samples on this Panel						Samples on this Panel						Samples on this Panel
		LB3484	LB3491	LB3499	LB3548			LB3663						LB3706	LB3714	LB3724				LB3733						LB3738	LB3755	LB3768	LB3769			Samples on this Panel
		LB3550	LB3571	LB3584	LB3588																					LB3776	LB3802	LB3810	LB3811			LB3018	LB3612	LB3667	LB3851
		LB3598	LB3606	LB3607	LB3608																					LB3812	LB3815	LB3836				LB3853	LB3854	LB3864	LB3865
																																LB3869	LB3871	LB3872	LB3883
																																LB3914	LB3915	LB3927	LB3931
																																LB3933	LB3941	LB3944	LB3958
																																LB3963	LB4003	LB4006	LB4015
																																LB4024	LB4025	LB4034	LB4038
																																LB4059	LB4075	LB4101	LB4112
																																LB4117	LB4180
