# Supplementary material for: Neoadjuvant PD-1 blockade induces T cell and cDC1 activation but fails to overcome the immunosuppressive tumor associated macrophages in recurrent glioblastoma
Source: Nat Commun. 2021 Nov 26;12:6938. doi: 10.1038/s41467-021-26940-2 (PMC8626557; doi:10.1038/s41467-021-26940-2)
Supplement: Supplementary file 9 — Supplementary Data 6 [file 41467_2021_26940_MOESM9_ESM.xlsx]

## Sheet: A-Markers
Supplementary Data 6 – Seurat based clustering of all intratumoral myeloid cells analyzed by scRNA-seq
A. The list of gene markers of the myeloid clusters in Figure 4a
Gene	Wilcoxon ranksum P value (two-sided)	avg_logFC	pct.1	pct.2	Wilcoxon ranksum P value (two-sided, FDR adjusted)	cluster	gene
AREG1	0	1.65946	0.655	0.246	0	DC	AREG
FCER1A	0	1.41477	0.311	0.023	0	DC	FCER1A
HLA-DQA12	0	1.14255	0.842	0.669	0	DC	HLA-DQA1
HLA-DPB11	0	1.01922	0.904	0.829	0	DC	HLA-DPB1
PPA11	0	0.993025	0.628	0.344	0	DC	PPA1
HLA-DPA11	0	0.898924	0.92	0.85	0	DC	HLA-DPA1
HLA-DQB11	0	0.870341	0.865	0.752	0	DC	HLA-DQB1
C15orf482	6.04618e-231	0.867892	0.358	0.147	9.05537e-227	DC	C15orf48
LSP12	3.44056e-303	0.816893	0.637	0.36	5.15292e-299	DC	LSP1
BIRC3	1.39216e-143	0.764304	0.295	0.135	2.08504e-139	DC	BIRC3
JAML1	0	0.713228	0.402	0.121	0	DC	JAML
CNN21	0	0.706679	0.416	0.11	0	DC	CNN2
HLA-DRB12	0	0.705616	0.915	0.865	0	DC	HLA-DRB1
HLA-DRA1	0	0.704836	0.968	0.934	0	DC	HLA-DRA
STK17B1	4.78379e-299	0.694202	0.595	0.321	7.16469e-295	DC	STK17B
PLAC81	1.59404e-193	0.662578	0.352	0.157	2.38739e-189	DC	PLAC8
CRYBG1	0	0.660997	0.382	0.129	0	DC	CRYBG1
CST7	0	0.645184	0.294	0.075	0	DC	CST7
TXN3	3.92963e-46	0.643595	0.561	0.436	5.8854e-42	DC	TXN
CST3	5.56687e-217	0.642926	0.894	0.843	8.3375e-213	DC	CST3
INSIG1	3.20859e-144	0.631376	0.407	0.22	4.80551e-140	DC	INSIG1
HLA-DQA2	1.6923e-75	0.616147	0.258	0.141	2.53456e-71	DC	HLA-DQA2
ISG201	0	0.604245	0.492	0.209	0	DC	ISG20
DUSP4	2.21333e-202	0.592988	0.379	0.172	3.3149e-198	DC	DUSP4
ACTG11	4.07212e-183	0.57681	0.851	0.773	6.09881e-179	DC	ACTG1
RAB11FIP1	2.80391e-153	0.544933	0.281	0.124	4.19942e-149	DC	RAB11FIP1
LCP11	2.33052e-145	0.541984	0.612	0.423	3.49042e-141	DC	LCP1
CD481	8.21488e-294	0.541358	0.494	0.225	1.23034e-289	DC	CD48
CD742	1.33823e-203	0.541168	0.963	0.951	2.00426e-199	DC	CD74
EEF1G	4.07816e-46	0.536606	0.274	0.179	6.10786e-42	DC	EEF1G
GSTP11	5.25885e-156	0.521313	0.743	0.596	7.87618e-152	DC	GSTP1
DUSP5	0	0.520169	0.259	0.073	0	DC	DUSP5
EEF1A1	8.74773e-275	0.51957	0.949	0.934	1.31015e-270	DC	EEF1A1
PTPN1	2.83384e-174	0.511268	0.565	0.348	4.24424e-170	DC	PTPN1
EEF1B2	1.31403e-192	0.50379	0.803	0.705	1.96803e-188	DC	EEF1B2
LITAF1	2.79564e-178	0.502184	0.723	0.548	4.18703e-174	DC	LITAF
VIM2	9.19644e-206	0.49614	0.861	0.692	1.37735e-201	DC	VIM
PKIB	9.04363e-240	0.487799	0.338	0.13	1.35446e-235	DC	PKIB
COTL11	1.46806e-110	0.485863	0.76	0.658	2.19872e-106	DC	COTL1
FILIP1L	3.22769e-100	0.485845	0.422	0.257	4.83411e-96	DC	FILIP1L
TUBA1A	2.63051e-124	0.47692	0.565	0.385	3.93971e-120	DC	TUBA1A
CPNE3	5.9722e-56	0.468265	0.301	0.195	8.94457e-52	DC	CPNE3
GAPT	3.70722e-191	0.466427	0.337	0.15	5.5523e-187	DC	GAPT
SUB11	4.48011e-153	0.452818	0.73	0.57	6.70986e-149	DC	SUB1
HLA-DRB51	1.00269e-40	0.451208	0.609	0.574	1.50173e-36	DC	HLA-DRB5
GPR1831	2.28287e-104	0.448724	0.73	0.579	3.41906e-100	DC	GPR183
ICAM31	0	0.444269	0.328	0.101	0	DC	ICAM3
CD521	1.56537e-93	0.443648	0.272	0.139	2.34446e-89	DC	CD52
SERPINB11	7.49342e-79	0.437859	0.641	0.502	1.12229e-74	DC	SERPINB1
PSME22	1.95775e-100	0.435917	0.655	0.495	2.93213e-96	DC	PSME2
CALHM61	1.1102e-101	0.43319	0.501	0.328	1.66275e-97	DC	CALHM6
LYZ1	1.46336e-178	0.432373	0.679	0.45	2.19167e-174	DC	LYZ
HERPUD11	1.07068e-85	0.427146	0.799	0.718	1.60356e-81	DC	HERPUD1
TNFAIP8	1.73123e-135	0.426679	0.358	0.186	2.59286e-131	DC	TNFAIP8
FGL2	1.80095e-120	0.424173	0.642	0.464	2.69728e-116	DC	FGL2
FCGR2B1	1.28031e-116	0.419831	0.436	0.251	1.91752e-112	DC	FCGR2B
SLC25A5	4.67983e-133	0.414028	0.718	0.555	7.00898e-129	DC	SLC25A5
PAK1	1.17321e-167	0.411601	0.475	0.276	1.75711e-163	DC	PAK1
AHNAK1	6.36624e-163	0.40996	0.412	0.206	9.53472e-159	DC	AHNAK
SPINT2	1.05806e-137	0.408538	0.552	0.365	1.58466e-133	DC	SPINT2
SNX3	3.61121e-59	0.408467	0.682	0.564	5.40852e-55	DC	SNX3
CIITA	8.146e-166	0.405477	0.44	0.235	1.22003e-161	DC	CIITA
ARPC21	1.22962e-136	0.400631	0.785	0.672	1.84159e-132	DC	ARPC2
TAP11	5.92379e-108	0.399563	0.385	0.228	8.87206e-104	DC	TAP1
WARS2	2.56476e-70	0.398862	0.331	0.205	3.84124e-66	DC	WARS
MYL12A1	7.42835e-124	0.398309	0.741	0.611	1.11254e-119	DC	MYL12A
PSMB92	5.47406e-112	0.396302	0.561	0.387	8.1985e-108	DC	PSMB9
DAPP1	7.03105e-187	0.394445	0.255	0.096	1.05304e-182	DC	DAPP1
CPVL	2.49947e-19	0.394297	0.57	0.509	3.74345e-15	DC	CPVL
EIF3L	1.39037e-137	0.393979	0.646	0.462	2.08235e-133	DC	EIF3L
CYTIP1	1.75006e-156	0.388421	0.485	0.28	2.62106e-152	DC	CYTIP
LIMD21	2.00395e-141	0.384612	0.479	0.282	3.00131e-137	DC	LIMD2
C1orf1621	6.30154e-103	0.383941	0.721	0.608	9.43781e-99	DC	C1orf162
GDI2	6.23825e-116	0.383807	0.614	0.454	9.34302e-112	DC	GDI2
SEPT6	4.17665e-152	0.382573	0.495	0.297	6.25536e-148	DC	SEPT6
EIF3F	1.94904e-125	0.380219	0.679	0.513	2.91908e-121	DC	EIF3F
NFKB11	9.15907e-78	0.379527	0.488	0.332	1.37175e-73	DC	NFKB1
EZR	1.56161e-83	0.37738	0.536	0.376	2.33883e-79	DC	EZR
C12orf45	4.90299e-186	0.375618	0.313	0.134	7.3432e-182	DC	C12orf45
GBP12	1.88309e-36	0.371356	0.266	0.18	2.82031e-32	DC	GBP1
BASP1	1.45159e-79	0.370165	0.626	0.471	2.17404e-75	DC	BASP1
RACK1	5.62231e-142	0.367439	0.846	0.792	8.42054e-138	DC	RACK1
BTF3	4.48955e-128	0.3673	0.794	0.699	6.72399e-124	DC	BTF3
PRELID11	1.06609e-99	0.367161	0.616	0.457	1.59668e-95	DC	PRELID1
TAGLN22	1.01373e-94	0.366872	0.585	0.427	1.51827e-90	DC	TAGLN2
PSME12	8.99265e-117	0.366449	0.665	0.507	1.34683e-112	DC	PSME1
ALDH2	1.00251e-108	0.364694	0.642	0.482	1.50146e-104	DC	ALDH2
PSTPIP2	2.42674e-162	0.364476	0.369	0.182	3.63453e-158	DC	PSTPIP2
ACTR3	2.29596e-84	0.362967	0.605	0.46	3.43866e-80	DC	ACTR3
RALA1	9.23967e-149	0.361249	0.41	0.219	1.38382e-144	DC	RALA
TMSB101	1.72766e-130	0.360677	0.937	0.924	2.58751e-126	DC	TMSB10
CD551	1.9422e-126	0.358303	0.52	0.327	2.90883e-122	DC	CD55
REL1	6.23344e-58	0.353288	0.767	0.659	9.33582e-54	DC	REL
AHR	1.25491e-112	0.352296	0.315	0.162	1.87948e-108	DC	AHR
ARF6	2.06125e-124	0.352012	0.564	0.379	3.08713e-120	DC	ARF6
IRF11	1.40328e-47	0.351087	0.39	0.276	2.10169e-43	DC	IRF1
HINT1	1.30951e-95	0.350446	0.696	0.552	1.96125e-91	DC	HINT1
DUSP2	2.04534e-67	0.350305	0.475	0.327	3.0633e-63	DC	DUSP2
FNBP1	7.42684e-90	0.348227	0.493	0.338	1.11232e-85	DC	FNBP1
CYTOR1	1.51351e-128	0.344325	0.356	0.186	2.26679e-124	DC	CYTOR
SERPINB91	1.29159e-60	0.341325	0.623	0.492	1.93441e-56	DC	SERPINB9
ACTB1	1.31059e-89	0.334876	0.937	0.931	1.96286e-85	DC	ACTB
OSBPL8	1.87396e-99	0.331275	0.483	0.314	2.80663e-95	DC	OSBPL8
MAP3K81	1.66245e-73	0.331102	0.634	0.496	2.48986e-69	DC	MAP3K8
SATB1	7.74265e-121	0.331037	0.278	0.131	1.15962e-116	DC	SATB1
EEF2	6.62398e-94	0.330851	0.781	0.692	9.92073e-90	DC	EEF2
MALT1	3.42853e-83	0.329727	0.354	0.214	5.13492e-79	DC	MALT1
BID	8.04472e-88	0.329696	0.499	0.342	1.20486e-83	DC	BID
CCNI	1.12882e-106	0.329675	0.726	0.59	1.69064e-102	DC	CCNI
IFITM32	5.33363e-38	0.329599	0.632	0.54	7.98818e-34	DC	IFITM3
TES1	8.0588e-176	0.327826	0.384	0.185	1.20697e-171	DC	TES
NDRG2	1.4555e-188	0.327247	0.369	0.166	2.17991e-184	DC	NDRG2
CKLF	4.71211e-62	0.324296	0.587	0.453	7.05733e-58	DC	CKLF
CCL5	0	1.60677	0.641	0.132	0	L+M	CCL5
IL32	0	1.43698	0.623	0.066	0	L+M	IL32
NKG7	0	1.31336	0.508	0.083	0	L+M	NKG7
IL7R	0	1.17554	0.462	0.085	0	L+M	IL7R
CD3D	0	1.10668	0.572	0.038	0	L+M	CD3D
GZMA	0	1.033	0.494	0.029	0	L+M	GZMA
CD522	0	1.03155	0.614	0.125	0	L+M	CD52
FYN	0	0.987606	0.5	0.048	0	L+M	FYN
GZMK	0	0.958786	0.423	0.025	0	L+M	GZMK
CD3E	0	0.914499	0.536	0.032	0	L+M	CD3E
CD2	0	0.909175	0.543	0.037	0	L+M	CD2
TRBC2	0	0.888829	0.493	0.033	0	L+M	TRBC2
CST71	0	0.792839	0.492	0.067	0	L+M	CST7
RUNX3	0	0.790184	0.503	0.124	0	L+M	RUNX3
TRAC	0	0.777622	0.447	0.028	0	L+M	TRAC
TRBC1	0	0.7693	0.389	0.026	0	L+M	TRBC1
ETS1	0	0.750611	0.481	0.069	0	L+M	ETS1
ISG202	0	0.742085	0.605	0.204	0	L+M	ISG20
LTB	0	0.729366	0.39	0.058	0	L+M	LTB
SYNE2	0	0.728994	0.402	0.036	0	L+M	SYNE2
CD8A	0	0.708318	0.357	0.02	0	L+M	CD8A
GZMH	0	0.697337	0.356	0.019	0	L+M	GZMH
TUBA4A	0	0.693403	0.484	0.054	0	L+M	TUBA4A
RNF19A	0	0.687143	0.473	0.151	0	L+M	RNF19A
ACAP1	0	0.677428	0.482	0.075	0	L+M	ACAP1
CD7	0	0.649165	0.47	0.11	0	L+M	CD7
PPP2R5C	0	0.608008	0.554	0.258	0	L+M	PPP2R5C
GZMB	0	0.599365	0.266	0.019	0	L+M	GZMB
CNOT6L	0	0.580554	0.459	0.134	0	L+M	CNOT6L
LCK	0	0.574751	0.434	0.023	0	L+M	LCK
SPOCK2	0	0.560463	0.412	0.025	0	L+M	SPOCK2
SMCHD11	1.65928e-281	0.5553	0.532	0.255	2.4851e-277	L+M	SMCHD1
CTSW	0	0.548479	0.363	0.034	0	L+M	CTSW
KIAA1551	1.32127e-266	0.543807	0.499	0.232	1.97887e-262	L+M	KIAA1551
CYTIP2	0	0.542662	0.599	0.275	0	L+M	CYTIP
CD3G	0	0.538949	0.404	0.021	0	L+M	CD3G
CRYBG11	0	0.535161	0.426	0.128	0	L+M	CRYBG1
IRF12	1.02151e-254	0.526975	0.562	0.269	1.52992e-250	L+M	IRF1
ARL4C1	2.15899e-225	0.522491	0.579	0.298	3.23351e-221	L+M	ARL4C
DUSP21	8.0524e-273	0.519667	0.637	0.32	1.20601e-268	L+M	DUSP2
CD482	0	0.517096	0.533	0.223	0	L+M	CD48
STK17B2	4.64568e-254	0.510518	0.599	0.321	6.95784e-250	L+M	STK17B
RAC22	0	0.50997	0.575	0.261	0	L+M	RAC2
DUSP41	0	0.509331	0.473	0.168	0	L+M	DUSP4
TOB1	1.84153e-283	0.504302	0.437	0.174	2.75806e-279	L+M	TOB1
PRF1	0	0.501064	0.304	0.017	0	L+M	PRF1
AKNA	0	0.49149	0.514	0.215	0	L+M	AKNA
SYTL3	8.19978e-291	0.483965	0.487	0.205	1.22808e-286	L+M	SYTL3
LEPROTL1	5.70119e-248	0.476754	0.584	0.314	8.53867e-244	L+M	LEPROTL1
TXNIP1	1.87659e-164	0.473173	0.72	0.518	2.81057e-160	L+M	TXNIP
ADGRE51	1.1235e-288	0.469573	0.537	0.24	1.68266e-284	L+M	ADGRE5
RARRES31	7.3126e-267	0.45334	0.57	0.281	1.09521e-262	L+M	RARRES3
CEMIP2	0	0.452272	0.409	0.124	0	L+M	CEMIP2
ITM2A	0	0.452215	0.347	0.019	0	L+M	ITM2A
SYNE1	0	0.451189	0.338	0.082	0	L+M	SYNE1
GZMM	0	0.448693	0.375	0.017	0	L+M	GZMM
CD8B	0	0.441123	0.287	0.012	0	L+M	CD8B
IKZF3	0	0.438999	0.343	0.022	0	L+M	IKZF3
IFITM1	9.31172e-291	0.438659	0.259	0.071	1.39462e-286	L+M	IFITM1
BTG11	9.78092e-175	0.438587	0.83	0.757	1.46489e-170	L+M	BTG1
IL2RG	0	0.435053	0.42	0.091	0	L+M	IL2RG
FAM107B1	4.16331e-203	0.434711	0.408	0.181	6.2354e-199	L+M	FAM107B
CD27	0	0.430917	0.32	0.017	0	L+M	CD27
SLC38A1	0	0.427749	0.35	0.029	0	L+M	SLC38A1
PDCD4	9.63264e-224	0.424866	0.51	0.253	1.44268e-219	L+M	PDCD4
PTPRC	5.0131e-118	0.423856	0.701	0.569	7.50813e-114	L+M	PTPRC
CBLB	0	0.422341	0.372	0.091	0	L+M	CBLB
FLNA2	2.52279e-284	0.42013	0.456	0.177	3.77839e-280	L+M	FLNA
CLEC2D	0	0.419436	0.417	0.087	0	L+M	CLEC2D
SEPT91	0	0.414758	0.467	0.182	0	L+M	SEPT9
ZFP36L21	5.69297e-123	0.413637	0.79	0.691	8.52637e-119	L+M	ZFP36L2
STK17A	4.30696e-304	0.413328	0.522	0.228	6.45054e-300	L+M	STK17A
RORA	0	0.413226	0.308	0.021	0	L+M	RORA
CD442	2.80314e-179	0.411072	0.651	0.383	4.19827e-175	L+M	CD44
ITK	0	0.408124	0.31	0.017	0	L+M	ITK
ANXA6	0	0.405421	0.341	0.076	0	L+M	ANXA6
CD96	0	0.405154	0.357	0.02	0	L+M	CD96
TSC22D3	3.78494e-122	0.404359	0.784	0.67	5.6687e-118	L+M	TSC22D3
TNFAIP3	3.6336e-136	0.399762	0.769	0.571	5.44204e-132	L+M	TNFAIP3
LCP12	2.17671e-139	0.397597	0.632	0.422	3.26006e-135	L+M	LCP1
PARP8	0	0.395062	0.438	0.131	0	L+M	PARP8
ARAP2	0	0.388836	0.348	0.098	0	L+M	ARAP2
GIMAP7	0	0.387263	0.44	0.151	0	L+M	GIMAP7
CD247	0	0.383143	0.362	0.018	0	L+M	CD247
ITGA4	1.17506e-254	0.382129	0.388	0.151	1.75989e-250	L+M	ITGA4
CYTOR2	0	0.378487	0.472	0.181	0	L+M	CYTOR
RNF2132	2.40799e-103	0.377455	0.641	0.467	3.60645e-99	L+M	RNF213
IKZF1	1.80597e-167	0.374388	0.553	0.318	2.70481e-163	L+M	IKZF1
EMB	2.01651e-213	0.372679	0.506	0.249	3.02012e-209	L+M	EMB
AHNAK2	6.00933e-263	0.364683	0.481	0.204	9.00017e-259	L+M	AHNAK
TENT5C	0	0.364638	0.294	0.023	0	L+M	TENT5C
PSMB93	3.5715e-140	0.363126	0.612	0.385	5.34904e-136	L+M	PSMB9
AES	1.11665e-236	0.361721	0.52	0.25	1.6724e-232	L+M	AES
SH2D2A	0	0.358896	0.295	0.025	0	L+M	SH2D2A
ZC3HAV1	5.48439e-166	0.358011	0.561	0.311	8.21396e-162	L+M	ZC3HAV1
CD6	0	0.356725	0.309	0.024	0	L+M	CD6
ICAM32	0	0.355913	0.399	0.098	0	L+M	ICAM3
RIPOR21	0	0.355465	0.294	0.043	0	L+M	RIPOR2
KMT2A	1.99147e-192	0.354328	0.404	0.184	2.98262e-188	L+M	KMT2A
CNN22	0	0.350642	0.386	0.112	0	L+M	CNN2
DOK21	1.87225e-299	0.345303	0.405	0.144	2.80408e-295	L+M	DOK2
FAM177A1	3.65226e-182	0.34484	0.532	0.283	5.47e-178	L+M	FAM177A1
PCSK7	3.28214e-224	0.344396	0.435	0.191	4.91566e-220	L+M	PCSK7
TSPYL2	5.46346e-298	0.340238	0.42	0.155	8.18263e-294	L+M	TSPYL2
S100A43	1.34403e-122	0.336992	0.728	0.544	2.01296e-118	L+M	S100A4
SLFN5	0	0.336975	0.341	0.097	0	L+M	SLFN5
PRDM1	1.70639e-168	0.336639	0.524	0.276	2.55566e-164	L+M	PRDM1
LBH	0	0.336219	0.324	0.034	0	L+M	LBH
BCL11B	0	0.335612	0.295	0.016	0	L+M	BCL11B
OCIAD2	0	0.332508	0.362	0.077	0	L+M	OCIAD2
PTPN7	1.1249e-284	0.330918	0.455	0.181	1.68477e-280	L+M	PTPN7
TBC1D10C	0	0.330748	0.359	0.061	0	L+M	TBC1D10C
CDC42SE2	5.80766e-237	0.329866	0.489	0.225	8.69814e-233	L+M	CDC42SE2
RASGRP1	0	0.328894	0.258	0.016	0	L+M	RASGRP1
GBP5	0	0.327609	0.352	0.094	0	L+M	GBP5
LAT	0	0.326421	0.314	0.033	0	L+M	LAT
TERF2IP	3.94132e-171	0.322598	0.557	0.318	5.90291e-167	L+M	TERF2IP
S100A81	2.02435e-40	0.589233	0.157	0.331	3.03187e-36	LowRead1	S100A8
IFITM22	2.17955e-115	0.540308	0.189	0.533	3.26431e-111	LowRead1	IFITM2
S100A91	4.38009e-32	0.492506	0.218	0.406	6.56006e-28	LowRead1	S100A9
DDIT3	4.27512e-57	0.490392	0.091	0.269	6.40285e-53	LowRead1	DDIT3
BCL2A12	3.6391e-56	0.454704	0.248	0.526	5.45029e-52	LowRead1	BCL2A1
TSC22D31	6.28404e-30	0.349643	0.377	0.683	9.4116e-26	LowRead1	TSC22D3
RGCC1	2.29776e-40	0.338653	0.19	0.388	3.44136e-36	LowRead1	RGCC
CCL4L2	0	1.05758	0.69	0.47	0	M1-CCL3-4-IL1B	CCL4L2
CCL3L1	0	0.971906	0.635	0.428	0	M1-CCL3-4-IL1B	CCL3L1
CCL4	0	0.971674	0.828	0.641	0	M1-CCL3-4-IL1B	CCL4
CCL3	0	0.89959	0.847	0.686	0	M1-CCL3-4-IL1B	CCL3
CH25H	0	0.745303	0.536	0.326	0	M1-CCL3-4-IL1B	CH25H
IL1B	0	0.741924	0.719	0.548	0	M1-CCL3-4-IL1B	IL1B
NLRP3	0	0.684463	0.542	0.38	0	M1-CCL3-4-IL1B	NLRP3
CD83	0	0.615808	0.784	0.636	0	M1-CCL3-4-IL1B	CD83
OLR1	0	0.604019	0.764	0.624	0	M1-CCL3-4-IL1B	OLR1
CCL20	6.04766e-94	0.56335	0.257	0.19	9.05758e-90	M1-CCL3-4-IL1B	CCL20
BHLHE41	0	0.530902	0.525	0.382	0	M1-CCL3-4-IL1B	BHLHE41
KLF2	1.97888e-237	0.527858	0.538	0.442	2.96376e-233	M1-CCL3-4-IL1B	KLF2
NFKBID	0	0.515623	0.498	0.33	0	M1-CCL3-4-IL1B	NFKBID
KDM6B	0	0.513468	0.561	0.422	0	M1-CCL3-4-IL1B	KDM6B
REL	0	0.499773	0.706	0.65	0	M1-CCL3-4-IL1B	REL
SGK1	0	0.496829	0.804	0.717	0	M1-CCL3-4-IL1B	SGK1
PDGFB	0	0.49023	0.408	0.232	0	M1-CCL3-4-IL1B	PDGFB
SERPINB9	0	0.471002	0.591	0.47	0	M1-CCL3-4-IL1B	SERPINB9
NR4A3	0	0.469519	0.533	0.401	0	M1-CCL3-4-IL1B	NR4A3
CD69	0	0.45116	0.524	0.375	0	M1-CCL3-4-IL1B	CD69
KLF6	0	0.448556	0.805	0.756	0	M1-CCL3-4-IL1B	KLF6
B3GNT5	6.0742e-220	0.446958	0.393	0.295	9.09733e-216	M1-CCL3-4-IL1B	B3GNT5
GRASP	1.15047e-265	0.44666	0.435	0.323	1.72305e-261	M1-CCL3-4-IL1B	GRASP
EGR3	1.72822e-297	0.431621	0.275	0.157	2.58835e-293	M1-CCL3-4-IL1B	EGR3
NR4A1	0	0.424741	0.749	0.628	0	M1-CCL3-4-IL1B	NR4A1
NFKB1	7.75429e-208	0.424127	0.411	0.316	1.16136e-203	M1-CCL3-4-IL1B	NFKB1
ARID5B	1.01218e-203	0.422645	0.411	0.32	1.51594e-199	M1-CCL3-4-IL1B	ARID5B
PADI2	0	0.421202	0.431	0.3	0	M1-CCL3-4-IL1B	PADI2
ID2	0	0.418467	0.764	0.699	0	M1-CCL3-4-IL1B	ID2
RHOB	0	0.410224	0.741	0.669	0	M1-CCL3-4-IL1B	RHOB
RGS1	0	0.407802	0.884	0.826	0	M1-CCL3-4-IL1B	RGS1
NEDD9	4.41315e-279	0.406944	0.346	0.23	6.60957e-275	M1-CCL3-4-IL1B	NEDD9
BTG2	8.37551e-277	0.404734	0.643	0.56	1.2544e-272	M1-CCL3-4-IL1B	BTG2
TRIB1	0	0.404468	0.454	0.326	0	M1-CCL3-4-IL1B	TRIB1
RGS16	4.87925e-294	0.397864	0.371	0.237	7.30765e-290	M1-CCL3-4-IL1B	RGS16
DBI	1.41035e-164	0.397364	0.685	0.661	2.11228e-160	M1-CCL3-4-IL1B	DBI
ICAM1	5.98995e-182	0.395922	0.448	0.364	8.97115e-178	M1-CCL3-4-IL1B	ICAM1
ST6GAL1	1.84428e-98	0.391589	0.385	0.324	2.76218e-94	M1-CCL3-4-IL1B	ST6GAL1
PLEK	2.65787e-191	0.388507	0.581	0.518	3.98069e-187	M1-CCL3-4-IL1B	PLEK
BCL2A1	1.10374e-216	0.387482	0.589	0.497	1.65306e-212	M1-CCL3-4-IL1B	BCL2A1
PLK3	4.24546e-289	0.379832	0.531	0.426	6.35843e-285	M1-CCL3-4-IL1B	PLK3
SRGN	0	0.377644	0.893	0.891	0	M1-CCL3-4-IL1B	SRGN
GPR183	1.04319e-234	0.376594	0.652	0.565	1.56238e-230	M1-CCL3-4-IL1B	GPR183
NFKBIA	0	0.372646	0.818	0.782	0	M1-CCL3-4-IL1B	NFKBIA
EIF4E	3.27568e-97	0.357467	0.416	0.361	4.90599e-93	M1-CCL3-4-IL1B	EIF4E
CXCR4	2.60715e-198	0.355507	0.703	0.649	3.90473e-194	M1-CCL3-4-IL1B	CXCR4
ABL2	2.56329e-197	0.353122	0.431	0.336	3.83905e-193	M1-CCL3-4-IL1B	ABL2
RASGEF1B	7.50818e-208	0.350344	0.499	0.404	1.1245e-203	M1-CCL3-4-IL1B	RASGEF1B
SPTLC2	7.97003e-153	0.349512	0.492	0.431	1.19367e-148	M1-CCL3-4-IL1B	SPTLC2
OTUD1	1.10874e-153	0.345383	0.386	0.299	1.66056e-149	M1-CCL3-4-IL1B	OTUD1
ELL2	1.28168e-245	0.343769	0.627	0.544	1.91958e-241	M1-CCL3-4-IL1B	ELL2
HBEGF	9.27948e-89	0.341899	0.463	0.403	1.38979e-84	M1-CCL3-4-IL1B	HBEGF
RILPL2	2.95462e-207	0.340063	0.578	0.508	4.42513e-203	M1-CCL3-4-IL1B	RILPL2
IRF8	3.97582e-164	0.340047	0.475	0.402	5.95459e-160	M1-CCL3-4-IL1B	IRF8
FGD4	2.71358e-128	0.339193	0.438	0.376	4.06413e-124	M1-CCL3-4-IL1B	FGD4
TFRC	4.8162e-79	0.329553	0.407	0.349	7.21322e-75	M1-CCL3-4-IL1B	TFRC
ITGAX	8.61159e-107	0.323417	0.46	0.399	1.28976e-102	M1-CCL3-4-IL1B	ITGAX
SELENOP	0	0.686411	0.362	0.205	0	M2-CXCR4-ZFP36-MHC2Hi	SELENOP
CXCR41	0	0.536351	0.826	0.633	0	M2-CXCR4-ZFP36-MHC2Hi	CXCR4
HERPUD1	0	0.475571	0.88	0.693	0	M2-CXCR4-ZFP36-MHC2Hi	HERPUD1
ABHD5	3.38054e-227	0.465006	0.336	0.209	5.06303e-223	M2-CXCR4-ZFP36-MHC2Hi	ABHD5
CHMP1B	0	0.451411	0.629	0.446	0	M2-CXCR4-ZFP36-MHC2Hi	CHMP1B
HLA-DQA1	0	0.431415	0.839	0.646	0	M2-CXCR4-ZFP36-MHC2Hi	HLA-DQA1
ZFP36	0	0.429995	0.917	0.774	0	M2-CXCR4-ZFP36-MHC2Hi	ZFP36
HLA-DRB5	1.52007e-234	0.426312	0.687	0.556	2.27661e-230	M2-CXCR4-ZFP36-MHC2Hi	HLA-DRB5
JUNB	0	0.426067	0.932	0.792	0	M2-CXCR4-ZFP36-MHC2Hi	JUNB
CFD	0	0.421371	0.563	0.387	0	M2-CXCR4-ZFP36-MHC2Hi	CFD
HLA-DRB1	0	0.416569	0.952	0.852	0	M2-CXCR4-ZFP36-MHC2Hi	HLA-DRB1
CD74	0	0.41059	0.984	0.946	0	M2-CXCR4-ZFP36-MHC2Hi	CD74
HLA-DRA	0	0.408961	0.982	0.927	0	M2-CXCR4-ZFP36-MHC2Hi	HLA-DRA
RHOB1	0	0.408718	0.847	0.657	0	M2-CXCR4-ZFP36-MHC2Hi	RHOB
PLTP	1.14225e-246	0.398995	0.625	0.465	1.71074e-242	M2-CXCR4-ZFP36-MHC2Hi	PLTP
NR4A2	0	0.394968	0.797	0.566	0	M2-CXCR4-ZFP36-MHC2Hi	NR4A2
HLA-DPB1	0	0.393651	0.936	0.813	0	M2-CXCR4-ZFP36-MHC2Hi	HLA-DPB1
C1QC	0	0.392494	0.921	0.785	0	M2-CXCR4-ZFP36-MHC2Hi	C1QC
KLF4	0	0.384271	0.7	0.477	0	M2-CXCR4-ZFP36-MHC2Hi	KLF4
HLA-DPA1	0	0.383452	0.95	0.835	0	M2-CXCR4-ZFP36-MHC2Hi	HLA-DPA1
ZFAND5	0	0.380367	0.746	0.576	0	M2-CXCR4-ZFP36-MHC2Hi	ZFAND5
C1QB	0	0.379248	0.95	0.852	0	M2-CXCR4-ZFP36-MHC2Hi	C1QB
ZFP36L2	0	0.377261	0.834	0.67	0	M2-CXCR4-ZFP36-MHC2Hi	ZFP36L2
ATF3	0	0.374322	0.688	0.488	0	M2-CXCR4-ZFP36-MHC2Hi	ATF3
C1QA	0	0.372581	0.942	0.848	0	M2-CXCR4-ZFP36-MHC2Hi	C1QA
FOS	0	0.370402	0.958	0.857	0	M2-CXCR4-ZFP36-MHC2Hi	FOS
MAFB	0	0.364323	0.807	0.637	0	M2-CXCR4-ZFP36-MHC2Hi	MAFB
HLA-DQB1	0	0.357239	0.893	0.733	0	M2-CXCR4-ZFP36-MHC2Hi	HLA-DQB1
TMEM176B	0	0.354765	0.654	0.465	0	M2-CXCR4-ZFP36-MHC2Hi	TMEM176B
C5AR1	0	0.351248	0.746	0.544	0	M2-CXCR4-ZFP36-MHC2Hi	C5AR1
AZI2	1.58399e-260	0.347397	0.393	0.254	2.37234e-256	M2-CXCR4-ZFP36-MHC2Hi	AZI2
PDK4	5.90247e-202	0.34212	0.571	0.419	8.84013e-198	M2-CXCR4-ZFP36-MHC2Hi	PDK4
JUN	1.2355e-170	0.333143	0.872	0.756	1.85041e-166	M2-CXCR4-ZFP36-MHC2Hi	JUN
HLA-DMA	0	0.332189	0.858	0.687	0	M2-CXCR4-ZFP36-MHC2Hi	HLA-DMA
APOE	0	0.326619	0.977	0.916	0	M2-CXCR4-ZFP36-MHC2Hi	APOE
ZNF331	0	0.326162	0.746	0.56	0	M2-CXCR4-ZFP36-MHC2Hi	ZNF331
EIF4A3	1.46372e-237	0.326026	0.588	0.449	2.19221e-233	M2-CXCR4-ZFP36-MHC2Hi	EIF4A3
CXCL10	0	2.02749	0.408	0.092	0	M3-ISGhi	CXCL10
ISG15	0	1.82972	0.795	0.359	0	M3-ISGhi	ISG15
MX1	0	1.41087	0.716	0.281	0	M3-ISGhi	MX1
IFIT1	0	1.40683	0.472	0.105	0	M3-ISGhi	IFIT1
IFI6	0	1.37714	0.792	0.401	0	M3-ISGhi	IFI6
IFIT3	0	1.30625	0.561	0.158	0	M3-ISGhi	IFIT3
LY6E	0	1.22157	0.761	0.356	0	M3-ISGhi	LY6E
IFITM3	0	1.20057	0.833	0.536	0	M3-ISGhi	IFITM3
GBP1	0	1.17142	0.504	0.174	0	M3-ISGhi	GBP1
IFIT2	0	1.08605	0.464	0.148	0	M3-ISGhi	IFIT2
IFI27	1.10381e-108	1.05369	0.409	0.223	1.65318e-104	M3-ISGhi	IFI27
TNFSF10	6.91104e-229	0.957632	0.467	0.209	1.03507e-224	M3-ISGhi	TNFSF10
RSAD2	0	0.952847	0.409	0.076	0	M3-ISGhi	RSAD2
IFI44L	0	0.921269	0.683	0.3	0	M3-ISGhi	IFI44L
ISG20	3.18509e-230	0.899828	0.485	0.213	4.77031e-226	M3-ISGhi	ISG20
CALHM6	2.28558e-142	0.893892	0.544	0.329	3.42312e-138	M3-ISGhi	CALHM6
STAT1	0	0.891485	0.623	0.285	0	M3-ISGhi	STAT1
EPSTI1	0	0.828735	0.632	0.317	0	M3-ISGhi	EPSTI1
PARP14	1.92248e-199	0.825228	0.634	0.365	2.8793e-195	M3-ISGhi	PARP14
OAS1	1.0353e-303	0.798872	0.539	0.224	1.55056e-299	M3-ISGhi	OAS1
UBE2L6	1.18337e-256	0.778244	0.634	0.338	1.77234e-252	M3-ISGhi	UBE2L6
WARS	8.57686e-174	0.769899	0.437	0.204	1.28456e-169	M3-ISGhi	WARS
IRF7	1.33101e-288	0.767712	0.596	0.275	1.99346e-284	M3-ISGhi	IRF7
LAP3	2.46786e-218	0.761249	0.706	0.478	3.69612e-214	M3-ISGhi	LAP3
PSME2	2.11736e-203	0.753371	0.727	0.495	3.17116e-199	M3-ISGhi	PSME2
VAMP5	2.8817e-142	0.733074	0.528	0.308	4.31592e-138	M3-ISGhi	VAMP5
MX2	4.84705e-276	0.726668	0.521	0.223	7.25943e-272	M3-ISGhi	MX2
TNFSF13B	2.72034e-214	0.721928	0.681	0.442	4.07425e-210	M3-ISGhi	TNFSF13B
SAMD9L	3.45739e-289	0.716571	0.532	0.223	5.17814e-285	M3-ISGhi	SAMD9L
PSMB9	5.27807e-181	0.714183	0.63	0.387	7.90497e-177	M3-ISGhi	PSMB9
LGALS3BP	4.00924e-159	0.697879	0.603	0.357	6.00464e-155	M3-ISGhi	LGALS3BP
IFI35	5.54213e-258	0.688434	0.525	0.238	8.30045e-254	M3-ISGhi	IFI35
GBP4	1.14982e-206	0.666236	0.389	0.152	1.72208e-202	M3-ISGhi	GBP4
TAP1	1.17362e-193	0.656484	0.48	0.227	1.75774e-189	M3-ISGhi	TAP1
SERPING1	1.69398e-175	0.652627	0.53	0.276	2.53707e-171	M3-ISGhi	SERPING1
BST2	3.72439e-185	0.62859	0.747	0.585	5.57802e-181	M3-ISGhi	BST2
RARRES3	6.707e-132	0.611346	0.505	0.287	1.00451e-127	M3-ISGhi	RARRES3
IFI44	6.90746e-209	0.597082	0.534	0.258	1.03453e-204	M3-ISGhi	IFI44
NT5C3A	1.20853e-167	0.596555	0.339	0.137	1.81002e-163	M3-ISGhi	NT5C3A
HERC5	2.13401e-241	0.59427	0.346	0.114	3.19611e-237	M3-ISGhi	HERC5
EIF2AK2	9.43649e-201	0.592954	0.53	0.264	1.4133e-196	M3-ISGhi	EIF2AK2
RNF213	1.2107e-132	0.587941	0.681	0.468	1.81327e-128	M3-ISGhi	RNF213
IL4I1	3.37355e-151	0.583534	0.369	0.162	5.05257e-147	M3-ISGhi	IL4I1
XAF1	1.95277e-224	0.582405	0.541	0.255	2.92467e-220	M3-ISGhi	XAF1
SP110	3.88689e-181	0.566656	0.607	0.354	5.82139e-177	M3-ISGhi	SP110
OAS2	0	0.564306	0.429	0.137	0	M3-ISGhi	OAS2
OAS3	0	0.561816	0.381	0.103	0	M3-ISGhi	OAS3
IFITM2	2.83393e-125	0.521426	0.72	0.518	4.24437e-121	M3-ISGhi	IFITM2
OLFML3	3.97052e-68	0.4961	0.579	0.423	5.94664e-64	M3-ISGhi	OLFML3
C1QC1	8.70035e-99	0.494073	0.882	0.803	1.30305e-94	M3-ISGhi	C1QC
PARP9	2.23998e-190	0.492395	0.463	0.21	3.35481e-186	M3-ISGhi	PARP9
TYMP	2.92445e-130	0.486514	0.816	0.689	4.37995e-126	M3-ISGhi	TYMP
CMPK2	0	0.484149	0.35	0.08	0	M3-ISGhi	CMPK2
USP18	0	0.457451	0.276	0.057	0	M3-ISGhi	USP18
HLA-DQA11	4.13748e-71	0.45443	0.791	0.672	6.1967e-67	M3-ISGhi	HLA-DQA1
RABGAP1L	3.57882e-137	0.451278	0.442	0.225	5.36e-133	M3-ISGhi	RABGAP1L
OASL	2.2419e-270	0.446012	0.314	0.088	3.35769e-266	M3-ISGhi	OASL
IFIH1	3.97145e-202	0.444381	0.313	0.106	5.94804e-198	M3-ISGhi	IFIH1
C1QB1	2.27346e-103	0.422715	0.919	0.865	3.40496e-99	M3-ISGhi	C1QB
B2M	6.93089e-189	0.422215	0.982	0.97	1.03804e-184	M3-ISGhi	B2M
TRIM22	5.1946e-122	0.412812	0.567	0.352	7.77995e-118	M3-ISGhi	TRIM22
HLA-C	5.88748e-98	0.409973	0.881	0.798	8.81767e-94	M3-ISGhi	HLA-C
HLA-A	3.8894e-80	0.407494	0.902	0.854	5.82515e-76	M3-ISGhi	HLA-A
GIMAP4	1.32511e-83	0.403269	0.543	0.354	1.98462e-79	M3-ISGhi	GIMAP4
C1QA1	6.1846e-97	0.401408	0.919	0.861	9.26268e-93	M3-ISGhi	C1QA
PPA1	1.45658e-67	0.392624	0.513	0.351	2.18151e-63	M3-ISGhi	PPA1
SSB	2.84459e-85	0.390026	0.579	0.409	4.26035e-81	M3-ISGhi	SSB
NUB1	3.19867e-70	0.390007	0.405	0.246	4.79065e-66	M3-ISGhi	NUB1
DDX60L	9.60496e-105	0.384616	0.327	0.156	1.43854e-100	M3-ISGhi	DDX60L
SAMD9	8.8304e-105	0.363964	0.337	0.163	1.32253e-100	M3-ISGhi	SAMD9
MNDA	3.00617e-58	0.363084	0.583	0.427	4.50234e-54	M3-ISGhi	MNDA
STAT2	7.25956e-120	0.360111	0.394	0.194	1.08726e-115	M3-ISGhi	STAT2
DRAP1	2.83908e-88	0.352068	0.706	0.55	4.25209e-84	M3-ISGhi	DRAP1
APOL6	6.09106e-104	0.350724	0.391	0.205	9.12258e-100	M3-ISGhi	APOL6
SIGLEC1	3.11303e-176	0.348291	0.337	0.125	4.66238e-172	M3-ISGhi	SIGLEC1
NMI	1.45735e-117	0.347183	0.402	0.206	2.18267e-113	M3-ISGhi	NMI
SPATS2L	9.36257e-78	0.34561	0.475	0.297	1.40223e-73	M3-ISGhi	SPATS2L
ANKRD22	2.34621e-61	0.343393	0.414	0.259	3.51393e-57	M3-ISGhi	ANKRD22
EBI3	4.05456e-65	0.342568	0.374	0.219	6.07252e-61	M3-ISGhi	EBI3
PSMB8	6.19598e-82	0.336486	0.576	0.401	9.27972e-78	M3-ISGhi	PSMB8
CD741	4.97192e-62	0.331136	0.971	0.951	7.44644e-58	M3-ISGhi	CD74
HLA-DRB11	3.18529e-66	0.327677	0.916	0.866	4.77061e-62	M3-ISGhi	HLA-DRB1
PSMA4	1.16267e-64	0.324355	0.566	0.412	1.74133e-60	M3-ISGhi	PSMA4
PSME1	1.42532e-59	0.322667	0.645	0.509	2.1347e-55	M3-ISGhi	PSME1
BAG3	0	1.42046	0.634	0.253	0	M4-HSPhi	BAG3
ZFAND2A	0	1.32654	0.549	0.235	0	M4-HSPhi	ZFAND2A
DNAJB1	0	1.31275	0.882	0.615	0	M4-HSPhi	DNAJB1
HSP90AA1	0	1.11552	0.953	0.861	0	M4-HSPhi	HSP90AA1
DNAJA4	0	1.0648	0.479	0.173	0	M4-HSPhi	DNAJA4
IER5	0	0.966282	0.662	0.429	0	M4-HSPhi	IER5
SERPINH1	0	0.889719	0.278	0.098	0	M4-HSPhi	SERPINH1
DNAJB4	0	0.804783	0.369	0.152	0	M4-HSPhi	DNAJB4
HSP90AB1	0	0.766057	0.877	0.772	0	M4-HSPhi	HSP90AB1
DNAJA1	0	0.744644	0.701	0.574	0	M4-HSPhi	DNAJA1
CACYBP	0	0.717872	0.523	0.345	0	M4-HSPhi	CACYBP
CHORDC1	0	0.689875	0.438	0.258	0	M4-HSPhi	CHORDC1
JUN1	0	0.686475	0.871	0.764	0	M4-HSPhi	JUN
UBC	0	0.6408	0.927	0.903	0	M4-HSPhi	UBC
PPP1R15A	0	0.618834	0.789	0.686	0	M4-HSPhi	PPP1R15A
UBB	4.01788e-275	0.568171	0.804	0.74	6.01758e-271	M4-HSPhi	UBB
FKBP4	6.72294e-235	0.563869	0.298	0.157	1.00689e-230	M4-HSPhi	FKBP4
RGS161	8.31386e-69	0.55694	0.342	0.261	1.24517e-64	M4-HSPhi	RGS16
DNAJB6	2.36925e-183	0.550462	0.632	0.544	3.54843e-179	M4-HSPhi	DNAJB6
EGR1	1.79081e-178	0.508854	0.59	0.451	2.68209e-174	M4-HSPhi	EGR1
MRPL18	1.56055e-139	0.477735	0.401	0.293	2.33723e-135	M4-HSPhi	MRPL18
TRA2B	9.58987e-132	0.472599	0.637	0.56	1.43628e-127	M4-HSPhi	TRA2B
TCP1	3.82618e-140	0.471002	0.444	0.338	5.73048e-136	M4-HSPhi	TCP1
GADD45B	2.59179e-156	0.457483	0.75	0.685	3.88173e-152	M4-HSPhi	GADD45B
NR4A11	1.23069e-212	0.440146	0.756	0.646	1.8432e-208	M4-HSPhi	NR4A1
CCL31	3.01717e-110	0.403046	0.784	0.718	4.51881e-106	M4-HSPhi	CCL3
IER3	3.13174e-126	0.396969	0.748	0.684	4.69041e-122	M4-HSPhi	IER3
CLK1	3.71075e-122	0.395736	0.556	0.472	5.55759e-118	M4-HSPhi	CLK1
IER2	5.72726e-100	0.393896	0.722	0.67	8.57772e-96	M4-HSPhi	IER2
G0S2	2.32627e-13	0.369622	0.35	0.322	3.48405e-09	M4-HSPhi	G0S2
CKS2	5.23408e-22	0.362007	0.332	0.297	7.83908e-18	M4-HSPhi	CKS2
RGS2	9.71708e-81	0.359406	0.691	0.635	1.45533e-76	M4-HSPhi	RGS2
CCL3L11	4.15462e-48	0.359382	0.533	0.471	6.22238e-44	M4-HSPhi	CCL3L1
CCL41	2.77554e-92	0.356827	0.747	0.678	4.15692e-88	M4-HSPhi	CCL4
IFRD1	4.0544e-38	0.344292	0.491	0.453	6.07227e-34	M4-HSPhi	IFRD1
CXCL8	5.10332e-59	0.342358	0.529	0.45	7.64325e-55	M4-HSPhi	CXCL8
BCAS2	3.05852e-22	0.322135	0.368	0.339	4.58075e-18	M4-HSPhi	BCAS2
PLCG2	4.37163e-172	1.04688	0.398	0.29	6.5474e-168	M5-CX3CR1-TMEM119-ADORA3	PLCG2
FCGBP	1.96716e-171	0.546446	0.606	0.482	2.94622e-167	M5-CX3CR1-TMEM119-ADORA3	FCGBP
SORL1	0	0.523696	0.628	0.471	0	M5-CX3CR1-TMEM119-ADORA3	SORL1
GPR34	0	0.475462	0.666	0.526	0	M5-CX3CR1-TMEM119-ADORA3	GPR34
MEF2C	0	0.475035	0.673	0.546	0	M5-CX3CR1-TMEM119-ADORA3	MEF2C
CX3CR1	7.88617e-281	0.471084	0.425	0.263	1.18111e-276	M5-CX3CR1-TMEM119-ADORA3	CX3CR1
N4BP2L2	1.3081e-141	0.432844	0.555	0.47	1.95914e-137	M5-CX3CR1-TMEM119-ADORA3	N4BP2L2
LPAR6	1.99143e-200	0.431055	0.529	0.407	2.98256e-196	M5-CX3CR1-TMEM119-ADORA3	LPAR6
TGFBR1	3.85849e-221	0.427154	0.421	0.288	5.77886e-217	M5-CX3CR1-TMEM119-ADORA3	TGFBR1
CSF1R	0	0.422787	0.757	0.653	0	M5-CX3CR1-TMEM119-ADORA3	CSF1R
IFNGR1	2.17744e-195	0.422068	0.654	0.575	3.26116e-191	M5-CX3CR1-TMEM119-ADORA3	IFNGR1
A2M	0	0.415266	0.745	0.616	0	M5-CX3CR1-TMEM119-ADORA3	A2M
FCGR1A	2.09656e-211	0.410803	0.672	0.58	3.14002e-207	M5-CX3CR1-TMEM119-ADORA3	FCGR1A
LUC7L3	7.36043e-154	0.407705	0.48	0.375	1.10237e-149	M5-CX3CR1-TMEM119-ADORA3	LUC7L3
PALD1	6.66432e-153	0.403381	0.409	0.297	9.98116e-149	M5-CX3CR1-TMEM119-ADORA3	PALD1
C3	0	0.402687	0.837	0.704	0	M5-CX3CR1-TMEM119-ADORA3	C3
HTRA1	6.38122e-197	0.400798	0.535	0.41	9.55715e-193	M5-CX3CR1-TMEM119-ADORA3	HTRA1
BIN1	4.65053e-169	0.400622	0.607	0.511	6.96509e-165	M5-CX3CR1-TMEM119-ADORA3	BIN1
MARCH1	1.43176e-162	0.393283	0.43	0.321	2.14434e-158	M5-CX3CR1-TMEM119-ADORA3	MARCH1
ARHGAP24	6.4372e-118	0.386824	0.425	0.328	9.64099e-114	M5-CX3CR1-TMEM119-ADORA3	ARHGAP24
PNISR	2.54308e-148	0.380017	0.595	0.511	3.80877e-144	M5-CX3CR1-TMEM119-ADORA3	PNISR
ADORA3	1.17605e-190	0.378937	0.459	0.331	1.76137e-186	M5-CX3CR1-TMEM119-ADORA3	ADORA3
APMAP	3.20947e-155	0.377657	0.481	0.381	4.80682e-151	M5-CX3CR1-TMEM119-ADORA3	APMAP
MEF2A	7.33929e-164	0.374826	0.592	0.503	1.09921e-159	M5-CX3CR1-TMEM119-ADORA3	MEF2A
SLCO2B1	5.76426e-241	0.371829	0.645	0.527	8.63313e-237	M5-CX3CR1-TMEM119-ADORA3	SLCO2B1
GLDN	3.85938e-107	0.3694	0.313	0.219	5.78019e-103	M5-CX3CR1-TMEM119-ADORA3	GLDN
SLC1A3	8.50795e-179	0.364427	0.706	0.607	1.27424e-174	M5-CX3CR1-TMEM119-ADORA3	SLC1A3
PLD4	3.92737e-157	0.364345	0.542	0.428	5.88202e-153	M5-CX3CR1-TMEM119-ADORA3	PLD4
FRMD4A	6.41696e-100	0.357342	0.447	0.36	9.61069e-96	M5-CX3CR1-TMEM119-ADORA3	FRMD4A
LTC4S	1.66827e-149	0.355138	0.576	0.471	2.49857e-145	M5-CX3CR1-TMEM119-ADORA3	LTC4S
FEZ2	3.17385e-152	0.354003	0.474	0.376	4.75347e-148	M5-CX3CR1-TMEM119-ADORA3	FEZ2
TREM2	1.0019e-234	0.353866	0.767	0.667	1.50055e-230	M5-CX3CR1-TMEM119-ADORA3	TREM2
FCGR3A	9.42882e-239	0.352594	0.761	0.679	1.41215e-234	M5-CX3CR1-TMEM119-ADORA3	FCGR3A
FSCN1	1.97962e-129	0.352376	0.397	0.296	2.96487e-125	M5-CX3CR1-TMEM119-ADORA3	FSCN1
TMEM119	4.1328e-193	0.352264	0.38	0.247	6.18969e-189	M5-CX3CR1-TMEM119-ADORA3	TMEM119
OLFML31	2.02951e-138	0.350079	0.519	0.416	3.0396e-134	M5-CX3CR1-TMEM119-ADORA3	OLFML3
WASF2	2.81438e-181	0.349217	0.601	0.518	4.2151e-177	M5-CX3CR1-TMEM119-ADORA3	WASF2
ITPR2	3.04598e-90	0.346807	0.422	0.347	4.56196e-86	M5-CX3CR1-TMEM119-ADORA3	ITPR2
GIMAP41	7.72852e-175	0.346773	0.463	0.346	1.1575e-170	M5-CX3CR1-TMEM119-ADORA3	GIMAP4
IL6ST	3.57487e-108	0.346573	0.396	0.305	5.35409e-104	M5-CX3CR1-TMEM119-ADORA3	IL6ST
IFI44L1	3.04103e-53	0.346185	0.364	0.304	4.55456e-49	M5-CX3CR1-TMEM119-ADORA3	IFI44L
MAF	1.88871e-103	0.344743	0.405	0.321	2.82871e-99	M5-CX3CR1-TMEM119-ADORA3	MAF
ATM	3.65063e-122	0.344665	0.392	0.298	5.46755e-118	M5-CX3CR1-TMEM119-ADORA3	ATM
PLXDC2	2.3501e-174	0.342899	0.67	0.588	3.51974e-170	M5-CX3CR1-TMEM119-ADORA3	PLXDC2
INPP5D	5.64846e-101	0.342341	0.452	0.37	8.45971e-97	M5-CX3CR1-TMEM119-ADORA3	INPP5D
CHD9	1.82808e-119	0.33835	0.473	0.389	2.73792e-115	M5-CX3CR1-TMEM119-ADORA3	CHD9
POU2F2	3.00412e-107	0.338298	0.427	0.338	4.49927e-103	M5-CX3CR1-TMEM119-ADORA3	POU2F2
ENTPD1	6.33986e-127	0.337924	0.464	0.37	9.49521e-123	M5-CX3CR1-TMEM119-ADORA3	ENTPD1
RNF2131	9.53536e-80	0.335897	0.532	0.466	1.42811e-75	M5-CX3CR1-TMEM119-ADORA3	RNF213
SELPLG	3.59728e-87	0.33493	0.429	0.353	5.38765e-83	M5-CX3CR1-TMEM119-ADORA3	SELPLG
RASSF4	2.0154e-122	0.334223	0.56	0.487	3.01847e-118	M5-CX3CR1-TMEM119-ADORA3	RASSF4
FGD2	2.5995e-97	0.329607	0.329	0.244	3.89327e-93	M5-CX3CR1-TMEM119-ADORA3	FGD2
NUDT3	5.39366e-127	0.328919	0.367	0.271	8.07809e-123	M5-CX3CR1-TMEM119-ADORA3	NUDT3
EVL	6.09316e-141	0.328122	0.534	0.436	9.12572e-137	M5-CX3CR1-TMEM119-ADORA3	EVL
MS4A6A	5.30965e-181	0.328103	0.748	0.667	7.95226e-177	M5-CX3CR1-TMEM119-ADORA3	MS4A6A
ADGRG1	1.64497e-111	0.328103	0.327	0.23	2.46368e-107	M5-CX3CR1-TMEM119-ADORA3	ADGRG1
ITM2B	0	0.327713	0.874	0.822	0	M5-CX3CR1-TMEM119-ADORA3	ITM2B
ST6GAL11	2.50548e-164	0.326103	0.44	0.325	3.75246e-160	M5-CX3CR1-TMEM119-ADORA3	ST6GAL1
SOCS6	3.11321e-102	0.324987	0.362	0.273	4.66266e-98	M5-CX3CR1-TMEM119-ADORA3	SOCS6
TMIGD3	2.2316e-78	0.324527	0.485	0.423	3.34227e-74	M5-CX3CR1-TMEM119-ADORA3	TMIGD3
CD84	1.34717e-104	0.323597	0.52	0.443	2.01766e-100	M5-CX3CR1-TMEM119-ADORA3	CD84
ADAP2	3.53306e-122	0.323417	0.57	0.497	5.29147e-118	M5-CX3CR1-TMEM119-ADORA3	ADAP2
LGALS3	0	1.26509	0.708	0.341	0	M6-GPNMB-APOE-CD68-Mphage	LGALS3
GPNMB	0	1.16186	0.762	0.397	0	M6-GPNMB-APOE-CD68-Mphage	GPNMB
CTSD	0	0.963144	0.875	0.731	0	M6-GPNMB-APOE-CD68-Mphage	CTSD
LGMN	0	0.903614	0.703	0.488	0	M6-GPNMB-APOE-CD68-Mphage	LGMN
ACP5	0	0.894215	0.366	0.133	0	M6-GPNMB-APOE-CD68-Mphage	ACP5
CD9	0	0.774163	0.663	0.389	0	M6-GPNMB-APOE-CD68-Mphage	CD9
LIPA	0	0.764836	0.696	0.449	0	M6-GPNMB-APOE-CD68-Mphage	LIPA
APOC1	0	0.750108	0.918	0.828	0	M6-GPNMB-APOE-CD68-Mphage	APOC1
GCHFR	5.78704e-300	0.744971	0.329	0.126	8.66724e-296	M6-GPNMB-APOE-CD68-Mphage	GCHFR
FTL	0	0.740494	1	0.995	0	M6-GPNMB-APOE-CD68-Mphage	FTL
NUPR1	0	0.701778	0.604	0.321	0	M6-GPNMB-APOE-CD68-Mphage	NUPR1
FABP5	1.96566e-194	0.602762	0.595	0.38	2.94397e-190	M6-GPNMB-APOE-CD68-Mphage	FABP5
CD68	1.21183e-302	0.578994	0.807	0.707	1.81496e-298	M6-GPNMB-APOE-CD68-Mphage	CD68
CAPG	2.24937e-295	0.577947	0.794	0.648	3.36888e-291	M6-GPNMB-APOE-CD68-Mphage	CAPG
OTOA	0	0.564852	0.345	0.073	0	M6-GPNMB-APOE-CD68-Mphage	OTOA
APOE1	4.04829e-292	0.557046	0.97	0.923	6.06313e-288	M6-GPNMB-APOE-CD68-Mphage	APOE
CFD1	1.33265e-129	0.553782	0.573	0.405	1.99592e-125	M6-GPNMB-APOE-CD68-Mphage	CFD
CTSL	1.11653e-208	0.548772	0.76	0.576	1.67223e-204	M6-GPNMB-APOE-CD68-Mphage	CTSL
CD63	4.79117e-307	0.546646	0.855	0.796	7.17573e-303	M6-GPNMB-APOE-CD68-Mphage	CD63
LGALS1	1.18876e-297	0.541536	0.834	0.644	1.78041e-293	M6-GPNMB-APOE-CD68-Mphage	LGALS1
GM2A	8.05986e-245	0.536561	0.547	0.316	1.20713e-240	M6-GPNMB-APOE-CD68-Mphage	GM2A
ASAH1	1.9309e-286	0.522521	0.792	0.676	2.89191e-282	M6-GPNMB-APOE-CD68-Mphage	ASAH1
DNASE2	1.88674e-251	0.521875	0.641	0.423	2.82577e-247	M6-GPNMB-APOE-CD68-Mphage	DNASE2
ALDH1A1	4.28444e-288	0.512254	0.35	0.138	6.41681e-284	M6-GPNMB-APOE-CD68-Mphage	ALDH1A1
SDS	2.47996e-211	0.509011	0.346	0.153	3.71423e-207	M6-GPNMB-APOE-CD68-Mphage	SDS
PSAP	8.56671e-292	0.5056	0.91	0.851	1.28304e-287	M6-GPNMB-APOE-CD68-Mphage	PSAP
PRDX1	2.10004e-252	0.502337	0.781	0.629	3.14522e-248	M6-GPNMB-APOE-CD68-Mphage	PRDX1
GRN	1.11395e-223	0.49921	0.818	0.71	1.66837e-219	M6-GPNMB-APOE-CD68-Mphage	GRN
PLA2G7	0	0.496448	0.342	0.107	0	M6-GPNMB-APOE-CD68-Mphage	PLA2G7
VAT1	0	0.486724	0.405	0.145	0	M6-GPNMB-APOE-CD68-Mphage	VAT1
CSTB	1.31663e-257	0.48507	0.79	0.636	1.97191e-253	M6-GPNMB-APOE-CD68-Mphage	CSTB
ANXA2	1.75804e-220	0.466851	0.674	0.447	2.63302e-216	M6-GPNMB-APOE-CD68-Mphage	ANXA2
CYP27A1	1.02022e-281	0.460914	0.265	0.088	1.52798e-277	M6-GPNMB-APOE-CD68-Mphage	CYP27A1
PLD3	4.41814e-155	0.459997	0.642	0.465	6.61706e-151	M6-GPNMB-APOE-CD68-Mphage	PLD3
CPM	8.30596e-155	0.458263	0.628	0.438	1.24398e-150	M6-GPNMB-APOE-CD68-Mphage	CPM
LPL	4.06545e-162	0.430493	0.341	0.168	6.08883e-158	M6-GPNMB-APOE-CD68-Mphage	LPL
IGSF6	2.80859e-100	0.415099	0.617	0.478	4.20642e-96	M6-GPNMB-APOE-CD68-Mphage	IGSF6
UCP2	2.33071e-152	0.413804	0.657	0.473	3.4907e-148	M6-GPNMB-APOE-CD68-Mphage	UCP2
CTSZ	1.64055e-77	0.412778	0.726	0.628	2.45705e-73	M6-GPNMB-APOE-CD68-Mphage	CTSZ
NPL	4.4973e-213	0.412499	0.556	0.334	6.73561e-209	M6-GPNMB-APOE-CD68-Mphage	NPL
BLVRB	1.17064e-150	0.402473	0.537	0.349	1.75326e-146	M6-GPNMB-APOE-CD68-Mphage	BLVRB
CTSA	4.14117e-143	0.393058	0.584	0.415	6.20223e-139	M6-GPNMB-APOE-CD68-Mphage	CTSA
BRI3	4.4912e-105	0.392327	0.618	0.463	6.72647e-101	M6-GPNMB-APOE-CD68-Mphage	BRI3
MGST3	6.01992e-181	0.388839	0.66	0.483	9.01603e-177	M6-GPNMB-APOE-CD68-Mphage	MGST3
FUCA1	5.66062e-110	0.379663	0.427	0.271	8.47792e-106	M6-GPNMB-APOE-CD68-Mphage	FUCA1
AKR1B1	5.26294e-118	0.37913	0.68	0.535	7.88231e-114	M6-GPNMB-APOE-CD68-Mphage	AKR1B1
IQGAP2	8.92391e-139	0.37064	0.362	0.193	1.33653e-134	M6-GPNMB-APOE-CD68-Mphage	IQGAP2
DAB2	2.71297e-141	0.366308	0.64	0.455	4.06322e-137	M6-GPNMB-APOE-CD68-Mphage	DAB2
CTSB	1.38458e-164	0.366298	0.905	0.851	2.07368e-160	M6-GPNMB-APOE-CD68-Mphage	CTSB
TSPAN4	1.65571e-180	0.356728	0.318	0.148	2.47976e-176	M6-GPNMB-APOE-CD68-Mphage	TSPAN4
TREM21	7.07368e-96	0.354577	0.772	0.673	1.05942e-91	M6-GPNMB-APOE-CD68-Mphage	TREM2
S100A11	1.86769e-214	0.348849	0.887	0.841	2.79724e-210	M6-GPNMB-APOE-CD68-Mphage	S100A11
TXN	4.48331e-159	0.346292	0.622	0.431	6.71466e-155	M6-GPNMB-APOE-CD68-Mphage	TXN
MGLL	1.28986e-281	0.338301	0.332	0.125	1.93183e-277	M6-GPNMB-APOE-CD68-Mphage	MGLL
GYPC	7.53498e-95	0.337122	0.663	0.514	1.12851e-90	M6-GPNMB-APOE-CD68-Mphage	GYPC
RNASE1	0	1.38854	0.587	0.252	0	M7-VCAN-GPNMB-ANGPTL4-GlycoHi	RNASE1
CSTB1	0	1.3464	0.815	0.625	0	M7-VCAN-GPNMB-ANGPTL4-GlycoHi	CSTB
NUPR11	0	1.25999	0.568	0.31	0	M7-VCAN-GPNMB-ANGPTL4-GlycoHi	NUPR1
S100A10	0	1.17332	0.787	0.436	0	M7-VCAN-GPNMB-ANGPTL4-GlycoHi	S100A10
MIF	0	1.16595	0.673	0.404	0	M7-VCAN-GPNMB-ANGPTL4-GlycoHi	MIF
VCAN	0	1.15919	0.439	0.124	0	M7-VCAN-GPNMB-ANGPTL4-GlycoHi	VCAN
LGALS11	0	1.07193	0.852	0.632	0	M7-VCAN-GPNMB-ANGPTL4-GlycoHi	LGALS1
FN1	8.07179e-229	1.07151	0.294	0.152	1.20891e-224	M7-VCAN-GPNMB-ANGPTL4-GlycoHi	FN1
ADM	0	1.01058	0.499	0.219	0	M7-VCAN-GPNMB-ANGPTL4-GlycoHi	ADM
HMOX1	7.02951e-299	0.976678	0.715	0.605	1.05281e-294	M7-VCAN-GPNMB-ANGPTL4-GlycoHi	HMOX1
ANGPTL4	0	0.969835	0.29	0.043	0	M7-VCAN-GPNMB-ANGPTL4-GlycoHi	ANGPTL4
VIM	0	0.966062	0.899	0.677	0	M7-VCAN-GPNMB-ANGPTL4-GlycoHi	VIM
GAPDH	0	0.955375	0.934	0.848	0	M7-VCAN-GPNMB-ANGPTL4-GlycoHi	GAPDH
GPNMB1	0	0.919348	0.703	0.384	0	M7-VCAN-GPNMB-ANGPTL4-GlycoHi	GPNMB
ERO1A	0	0.858319	0.461	0.169	0	M7-VCAN-GPNMB-ANGPTL4-GlycoHi	ERO1A
BNIP3	0	0.850594	0.392	0.078	0	M7-VCAN-GPNMB-ANGPTL4-GlycoHi	BNIP3
CXCL3	1.42111e-307	0.821967	0.279	0.121	2.12839e-303	M7-VCAN-GPNMB-ANGPTL4-GlycoHi	CXCL3
SNHG12	4.50181e-188	0.797556	0.404	0.266	6.74237e-184	M7-VCAN-GPNMB-ANGPTL4-GlycoHi	SNHG12
S100A6	0	0.790525	0.745	0.489	0	M7-VCAN-GPNMB-ANGPTL4-GlycoHi	S100A6
ADAM8	0	0.75306	0.362	0.085	0	M7-VCAN-GPNMB-ANGPTL4-GlycoHi	ADAM8
ENO1	0	0.750189	0.787	0.621	0	M7-VCAN-GPNMB-ANGPTL4-GlycoHi	ENO1
LGALS31	0	0.746087	0.579	0.335	0	M7-VCAN-GPNMB-ANGPTL4-GlycoHi	LGALS3
HK2	0	0.726622	0.398	0.167	0	M7-VCAN-GPNMB-ANGPTL4-GlycoHi	HK2
PLIN2	0	0.722602	0.747	0.572	0	M7-VCAN-GPNMB-ANGPTL4-GlycoHi	PLIN2
SCD	0	0.718859	0.378	0.138	0	M7-VCAN-GPNMB-ANGPTL4-GlycoHi	SCD
TGFBI	0	0.718428	0.622	0.425	0	M7-VCAN-GPNMB-ANGPTL4-GlycoHi	TGFBI
FTL1	0	0.707816	0.998	0.995	0	M7-VCAN-GPNMB-ANGPTL4-GlycoHi	FTL
C15orf48	0	0.705643	0.341	0.136	0	M7-VCAN-GPNMB-ANGPTL4-GlycoHi	C15orf48
NDRG1	0	0.704582	0.387	0.152	0	M7-VCAN-GPNMB-ANGPTL4-GlycoHi	NDRG1
LDHA	0	0.692938	0.767	0.6	0	M7-VCAN-GPNMB-ANGPTL4-GlycoHi	LDHA
SLC16A10	0	0.686932	0.401	0.146	0	M7-VCAN-GPNMB-ANGPTL4-GlycoHi	SLC16A10
CTSL1	1.80586e-292	0.680085	0.682	0.575	2.70464e-288	M7-VCAN-GPNMB-ANGPTL4-GlycoHi	CTSL
FABP51	3.44315e-214	0.648306	0.526	0.376	5.15681e-210	M7-VCAN-GPNMB-ANGPTL4-GlycoHi	FABP5
PPDPF	0	0.648053	0.645	0.458	0	M7-VCAN-GPNMB-ANGPTL4-GlycoHi	PPDPF
ALDOA	4.66326e-215	0.645818	0.421	0.26	6.98416e-211	M7-VCAN-GPNMB-ANGPTL4-GlycoHi	ALDOA
ATF5	0	0.642289	0.458	0.242	0	M7-VCAN-GPNMB-ANGPTL4-GlycoHi	ATF5
P4HB	0	0.641867	0.657	0.494	0	M7-VCAN-GPNMB-ANGPTL4-GlycoHi	P4HB
FCGR2B	0	0.634194	0.452	0.239	0	M7-VCAN-GPNMB-ANGPTL4-GlycoHi	FCGR2B
ANXA21	0	0.624289	0.672	0.436	0	M7-VCAN-GPNMB-ANGPTL4-GlycoHi	ANXA2
PKM	0	0.615283	0.757	0.577	0	M7-VCAN-GPNMB-ANGPTL4-GlycoHi	PKM
SEC61G	4.45449e-284	0.605937	0.637	0.479	6.67149e-280	M7-VCAN-GPNMB-ANGPTL4-GlycoHi	SEC61G
BNIP3L	0	0.60136	0.611	0.425	0	M7-VCAN-GPNMB-ANGPTL4-GlycoHi	BNIP3L
GPI	0	0.598701	0.503	0.269	0	M7-VCAN-GPNMB-ANGPTL4-GlycoHi	GPI
TPI1	0	0.592271	0.775	0.636	0	M7-VCAN-GPNMB-ANGPTL4-GlycoHi	TPI1
CTSD1	0	0.588425	0.832	0.728	0	M7-VCAN-GPNMB-ANGPTL4-GlycoHi	CTSD
PGK1	0	0.583323	0.705	0.552	0	M7-VCAN-GPNMB-ANGPTL4-GlycoHi	PGK1
TIMP1	0	0.578975	0.645	0.463	0	M7-VCAN-GPNMB-ANGPTL4-GlycoHi	TIMP1
CXCL81	2.23859e-144	0.577417	0.577	0.445	3.35274e-140	M7-VCAN-GPNMB-ANGPTL4-GlycoHi	CXCL8
SPP1	1.0186e-279	0.569037	0.941	0.914	1.52556e-275	M7-VCAN-GPNMB-ANGPTL4-GlycoHi	SPP1
MRC1	3.51615e-208	0.555351	0.329	0.183	5.26614e-204	M7-VCAN-GPNMB-ANGPTL4-GlycoHi	MRC1
BCAT1	0	0.554354	0.403	0.168	0	M7-VCAN-GPNMB-ANGPTL4-GlycoHi	BCAT1
PMP22	0	0.553509	0.431	0.21	0	M7-VCAN-GPNMB-ANGPTL4-GlycoHi	PMP22
RALA	0	0.550549	0.398	0.208	0	M7-VCAN-GPNMB-ANGPTL4-GlycoHi	RALA
P4HA1	0	0.548628	0.464	0.26	0	M7-VCAN-GPNMB-ANGPTL4-GlycoHi	P4HA1
SLC2A3	1.36667e-264	0.545473	0.608	0.444	2.04686e-260	M7-VCAN-GPNMB-ANGPTL4-GlycoHi	SLC2A3
FAM162A	1.38216e-239	0.54354	0.454	0.3	2.07006e-235	M7-VCAN-GPNMB-ANGPTL4-GlycoHi	FAM162A
ABCA1	0	0.536453	0.542	0.353	0	M7-VCAN-GPNMB-ANGPTL4-GlycoHi	ABCA1
PLP2	0	0.531132	0.421	0.211	0	M7-VCAN-GPNMB-ANGPTL4-GlycoHi	PLP2
NRP1	0	0.525418	0.38	0.18	0	M7-VCAN-GPNMB-ANGPTL4-GlycoHi	NRP1
EIF4EBP1	1.29101e-236	0.524605	0.492	0.33	1.93355e-232	M7-VCAN-GPNMB-ANGPTL4-GlycoHi	EIF4EBP1
MMP19	5.63485e-227	0.521858	0.311	0.162	8.43931e-223	M7-VCAN-GPNMB-ANGPTL4-GlycoHi	MMP19
LSP1	0	0.516203	0.548	0.352	0	M7-VCAN-GPNMB-ANGPTL4-GlycoHi	LSP1
HSP90B1	3.74363e-107	0.516185	0.665	0.601	5.60684e-103	M7-VCAN-GPNMB-ANGPTL4-GlycoHi	HSP90B1
CXCL2	3.20147e-191	0.503399	0.309	0.169	4.79484e-187	M7-VCAN-GPNMB-ANGPTL4-GlycoHi	CXCL2
TXN1	1.0221e-286	0.502729	0.601	0.424	1.5308e-282	M7-VCAN-GPNMB-ANGPTL4-GlycoHi	TXN
EMP3	0	0.502595	0.648	0.431	0	M7-VCAN-GPNMB-ANGPTL4-GlycoHi	EMP3
CTSB1	1.29448e-303	0.4978	0.88	0.85	1.93874e-299	M7-VCAN-GPNMB-ANGPTL4-GlycoHi	CTSB
FTH1	9.73401e-226	0.485917	0.993	0.978	1.45786e-221	M7-VCAN-GPNMB-ANGPTL4-GlycoHi	FTH1
ANXA1	3.38965e-203	0.467618	0.61	0.458	5.07668e-199	M7-VCAN-GPNMB-ANGPTL4-GlycoHi	ANXA1
VKORC1	1.65246e-181	0.463031	0.456	0.315	2.47489e-177	M7-VCAN-GPNMB-ANGPTL4-GlycoHi	VKORC1
CD44	0	0.46125	0.591	0.373	0	M7-VCAN-GPNMB-ANGPTL4-GlycoHi	CD44
SH3BGRL3	2.54004e-269	0.451928	0.817	0.723	3.80423e-265	M7-VCAN-GPNMB-ANGPTL4-GlycoHi	SH3BGRL3
C4orf3	3.74875e-213	0.45145	0.602	0.472	5.6145e-209	M7-VCAN-GPNMB-ANGPTL4-GlycoHi	C4orf3
GLUL	6.12768e-244	0.447984	0.832	0.77	9.17743e-240	M7-VCAN-GPNMB-ANGPTL4-GlycoHi	GLUL
FLNA	0	0.443968	0.369	0.169	0	M7-VCAN-GPNMB-ANGPTL4-GlycoHi	FLNA
RAB13	1.33845e-264	0.442705	0.435	0.263	2.0046e-260	M7-VCAN-GPNMB-ANGPTL4-GlycoHi	RAB13
F13A1	5.81144e-71	0.43857	0.329	0.247	8.7038e-67	M7-VCAN-GPNMB-ANGPTL4-GlycoHi	F13A1
ARL4C	4.10771e-243	0.436591	0.467	0.292	6.15212e-239	M7-VCAN-GPNMB-ANGPTL4-GlycoHi	ARL4C
FBP1	1.1165e-159	0.435418	0.383	0.253	1.67219e-155	M7-VCAN-GPNMB-ANGPTL4-GlycoHi	FBP1
GSTO1	6.35718e-264	0.431887	0.657	0.524	9.52115e-260	M7-VCAN-GPNMB-ANGPTL4-GlycoHi	GSTO1
UPP1	5.99263e-301	0.42291	0.485	0.297	8.97516e-297	M7-VCAN-GPNMB-ANGPTL4-GlycoHi	UPP1
FNDC3B	0	0.420551	0.411	0.217	0	M7-VCAN-GPNMB-ANGPTL4-GlycoHi	FNDC3B
GBE1	0	0.415856	0.277	0.101	0	M7-VCAN-GPNMB-ANGPTL4-GlycoHi	GBE1
METRNL	0	0.41298	0.533	0.326	0	M7-VCAN-GPNMB-ANGPTL4-GlycoHi	METRNL
MANF	4.1925e-40	0.407589	0.308	0.25	6.2791e-36	M7-VCAN-GPNMB-ANGPTL4-GlycoHi	MANF
RGCC	2.64406e-132	0.407322	0.512	0.369	3.96001e-128	M7-VCAN-GPNMB-ANGPTL4-GlycoHi	RGCC
THBD	4.96114e-180	0.405008	0.321	0.186	7.4303e-176	M7-VCAN-GPNMB-ANGPTL4-GlycoHi	THBD
CYSTM1	8.64841e-256	0.400365	0.321	0.165	1.29527e-251	M7-VCAN-GPNMB-ANGPTL4-GlycoHi	CYSTM1
BRI31	4.79247e-214	0.395256	0.607	0.456	7.17769e-210	M7-VCAN-GPNMB-ANGPTL4-GlycoHi	BRI3
PDIA4	3.40023e-106	0.393607	0.378	0.273	5.09252e-102	M7-VCAN-GPNMB-ANGPTL4-GlycoHi	PDIA4
HPCAL1	7.35369e-269	0.392898	0.356	0.192	1.10136e-264	M7-VCAN-GPNMB-ANGPTL4-GlycoHi	HPCAL1
APLP2	1.23724e-227	0.391292	0.682	0.581	1.85301e-223	M7-VCAN-GPNMB-ANGPTL4-GlycoHi	APLP2
VAT11	0	0.389542	0.316	0.141	0	M7-VCAN-GPNMB-ANGPTL4-GlycoHi	VAT1
ASPH	1.429e-241	0.379731	0.348	0.192	2.14021e-237	M7-VCAN-GPNMB-ANGPTL4-GlycoHi	ASPH
CLEC5A	1.76377e-237	0.377224	0.358	0.198	2.6416e-233	M7-VCAN-GPNMB-ANGPTL4-GlycoHi	CLEC5A
SDC2	0	0.373841	0.264	0.107	0	M7-VCAN-GPNMB-ANGPTL4-GlycoHi	SDC2
THBS1	1.95596e-105	0.366582	0.294	0.187	2.92944e-101	M7-VCAN-GPNMB-ANGPTL4-GlycoHi	THBS1
SSR4	1.83492e-48	0.365694	0.659	0.604	2.74816e-44	M7-VCAN-GPNMB-ANGPTL4-GlycoHi	SSR4
BLVRB1	1.05811e-127	0.359889	0.465	0.347	1.58473e-123	M7-VCAN-GPNMB-ANGPTL4-GlycoHi	BLVRB
HCFC1R1	5.27453e-194	0.359857	0.361	0.217	7.89966e-190	M7-VCAN-GPNMB-ANGPTL4-GlycoHi	HCFC1R1
ANKH	1.91446e-233	0.358165	0.345	0.191	2.86729e-229	M7-VCAN-GPNMB-ANGPTL4-GlycoHi	ANKH
S100A4	2.02965e-172	0.355902	0.684	0.537	3.03981e-168	M7-VCAN-GPNMB-ANGPTL4-GlycoHi	S100A4
ZNF385A	7.29477e-147	0.351669	0.399	0.275	1.09254e-142	M7-VCAN-GPNMB-ANGPTL4-GlycoHi	ZNF385A
LMAN1	2.53333e-118	0.349936	0.414	0.3	3.79417e-114	M7-VCAN-GPNMB-ANGPTL4-GlycoHi	LMAN1
PGAM1	9.40355e-155	0.342854	0.527	0.393	1.40837e-150	M7-VCAN-GPNMB-ANGPTL4-GlycoHi	PGAM1
FAM20C	1.5768e-225	0.34125	0.329	0.181	2.36157e-221	M7-VCAN-GPNMB-ANGPTL4-GlycoHi	FAM20C
TAGLN2	1.98875e-195	0.327018	0.573	0.419	2.97855e-191	M7-VCAN-GPNMB-ANGPTL4-GlycoHi	TAGLN2
PLD31	4.39609e-122	0.324731	0.57	0.464	6.58402e-118	M7-VCAN-GPNMB-ANGPTL4-GlycoHi	PLD3
S100A8	0	2.88752	0.807	0.308	0	Mono-FCN1-S100A8-9-VCAN	S100A8
S100A9	0	2.76054	0.854	0.383	0	Mono-FCN1-S100A8-9-VCAN	S100A9
FCN1	0	2.17105	0.612	0.031	0	Mono-FCN1-S100A8-9-VCAN	FCN1
TIMP11	0	1.99668	0.815	0.467	0	Mono-FCN1-S100A8-9-VCAN	TIMP1
S100A12	0	1.93458	0.388	0.015	0	Mono-FCN1-S100A8-9-VCAN	S100A12
LYZ	0	1.85602	0.858	0.444	0	Mono-FCN1-S100A8-9-VCAN	LYZ
S100A61	0	1.76685	0.896	0.499	0	Mono-FCN1-S100A8-9-VCAN	S100A6
VCAN1	0	1.74057	0.685	0.134	0	Mono-FCN1-S100A8-9-VCAN	VCAN
THBS11	0	1.63625	0.606	0.182	0	Mono-FCN1-S100A8-9-VCAN	THBS1
S100A41	0	1.51194	0.867	0.539	0	Mono-FCN1-S100A8-9-VCAN	S100A4
RETN	0	1.44227	0.375	0.064	0	Mono-FCN1-S100A8-9-VCAN	RETN
IL1R2	0	1.38923	0.347	0.059	0	Mono-FCN1-S100A8-9-VCAN	IL1R2
CD52	0	1.37964	0.598	0.127	0	Mono-FCN1-S100A8-9-VCAN	CD52
EREG	0	1.35587	0.431	0.071	0	Mono-FCN1-S100A8-9-VCAN	EREG
AREG	0	1.31808	0.626	0.248	0	Mono-FCN1-S100A8-9-VCAN	AREG
SMIM25	0	1.1603	0.542	0.105	0	Mono-FCN1-S100A8-9-VCAN	SMIM25
S100A101	0	1.14361	0.844	0.455	0	Mono-FCN1-S100A8-9-VCAN	S100A10
APOBEC3A	0	1.12792	0.283	0.021	0	Mono-FCN1-S100A8-9-VCAN	APOBEC3A
MCEMP1	0	1.06125	0.386	0.035	0	Mono-FCN1-S100A8-9-VCAN	MCEMP1
CXCL21	6.72912e-243	1.0538	0.415	0.173	1.00782e-238	Mono-FCN1-S100A8-9-VCAN	CXCL2
FLNA1	0	1.04228	0.605	0.172	0	Mono-FCN1-S100A8-9-VCAN	FLNA
CXCL31	2.85613e-142	1.03802	0.297	0.13	4.27762e-138	Mono-FCN1-S100A8-9-VCAN	CXCL3
CFP	0	1.01904	0.391	0.026	0	Mono-FCN1-S100A8-9-VCAN	CFP
UPP11	0	0.988186	0.693	0.301	0	Mono-FCN1-S100A8-9-VCAN	UPP1
CSTA	0	0.919343	0.65	0.325	0	Mono-FCN1-S100A8-9-VCAN	CSTA
CD300E	0	0.91455	0.348	0.036	0	Mono-FCN1-S100A8-9-VCAN	CD300E
SH3BGRL31	0	0.914355	0.882	0.726	0	Mono-FCN1-S100A8-9-VCAN	SH3BGRL3
STXBP2	0	0.905182	0.656	0.342	0	Mono-FCN1-S100A8-9-VCAN	STXBP2
CD441	0	0.889929	0.739	0.381	0	Mono-FCN1-S100A8-9-VCAN	CD44
IFITM21	2.28901e-168	0.867482	0.702	0.517	3.42825e-164	Mono-FCN1-S100A8-9-VCAN	IFITM2
NCF2	0	0.856196	0.621	0.27	0	Mono-FCN1-S100A8-9-VCAN	NCF2
TKT	0	0.852118	0.696	0.459	0	Mono-FCN1-S100A8-9-VCAN	TKT
CD55	0	0.848364	0.638	0.323	0	Mono-FCN1-S100A8-9-VCAN	CD55
MARCO	0	0.838753	0.325	0.066	0	Mono-FCN1-S100A8-9-VCAN	MARCO
SERPINA1	2.25697e-292	0.832771	0.76	0.533	3.38027e-288	Mono-FCN1-S100A8-9-VCAN	SERPINA1
FBP11	6.03836e-193	0.832722	0.473	0.258	9.04365e-189	Mono-FCN1-S100A8-9-VCAN	FBP1
EMP31	0	0.831715	0.784	0.439	0	Mono-FCN1-S100A8-9-VCAN	EMP3
LCP1	0	0.81777	0.706	0.42	0	Mono-FCN1-S100A8-9-VCAN	LCP1
CLEC4E	0	0.809779	0.466	0.167	0	Mono-FCN1-S100A8-9-VCAN	CLEC4E
RIPOR2	0	0.79088	0.306	0.044	0	Mono-FCN1-S100A8-9-VCAN	RIPOR2
CTSS	5.86587e-300	0.785619	0.825	0.682	8.78532e-296	Mono-FCN1-S100A8-9-VCAN	CTSS
ANXA11	5.87457e-293	0.783576	0.731	0.462	8.79834e-289	Mono-FCN1-S100A8-9-VCAN	ANXA1
FGR	0	0.780844	0.594	0.235	0	Mono-FCN1-S100A8-9-VCAN	FGR
JAML	0	0.78002	0.432	0.121	0	Mono-FCN1-S100A8-9-VCAN	JAML
AQP9	0	0.770323	0.381	0.073	0	Mono-FCN1-S100A8-9-VCAN	AQP9
PPIF	2.32056e-189	0.764598	0.549	0.327	3.4755e-185	Mono-FCN1-S100A8-9-VCAN	PPIF
ANPEP	0	0.761805	0.337	0.051	0	Mono-FCN1-S100A8-9-VCAN	ANPEP
TREM1	0	0.759918	0.573	0.271	0	Mono-FCN1-S100A8-9-VCAN	TREM1
LILRA5	0	0.745734	0.333	0.038	0	Mono-FCN1-S100A8-9-VCAN	LILRA5
THBD1	1.03813e-254	0.745274	0.44	0.19	1.55481e-250	Mono-FCN1-S100A8-9-VCAN	THBD
C15orf481	1.36308e-148	0.73785	0.325	0.149	2.04148e-144	Mono-FCN1-S100A8-9-VCAN	C15orf48
EHD1	0	0.725575	0.331	0.091	0	Mono-FCN1-S100A8-9-VCAN	EHD1
PLBD1	2.01226e-243	0.720158	0.456	0.223	3.01377e-239	Mono-FCN1-S100A8-9-VCAN	PLBD1
LILRB2	0	0.718843	0.461	0.179	0	Mono-FCN1-S100A8-9-VCAN	LILRB2
CD48	0	0.713485	0.52	0.225	0	Mono-FCN1-S100A8-9-VCAN	CD48
WARS1	1.68713e-221	0.710414	0.432	0.202	2.52682e-217	Mono-FCN1-S100A8-9-VCAN	WARS
FPR2	0	0.698743	0.309	0.052	0	Mono-FCN1-S100A8-9-VCAN	FPR2
LSP11	0	0.698492	0.692	0.359	0	Mono-FCN1-S100A8-9-VCAN	LSP1
RBP7	0	0.696629	0.306	0.076	0	Mono-FCN1-S100A8-9-VCAN	RBP7
GLIPR2	0	0.689242	0.516	0.193	0	Mono-FCN1-S100A8-9-VCAN	GLIPR2
VIM1	0	0.688728	0.924	0.69	0	Mono-FCN1-S100A8-9-VCAN	VIM
CXCL82	5.03589e-34	0.68819	0.543	0.454	7.54226e-30	Mono-FCN1-S100A8-9-VCAN	CXCL8
AHNAK	3.19186e-301	0.680755	0.48	0.205	4.78045e-297	Mono-FCN1-S100A8-9-VCAN	AHNAK
SERPINB1	1.07103e-231	0.680212	0.709	0.5	1.60409e-227	Mono-FCN1-S100A8-9-VCAN	SERPINB1
MNDA1	7.79967e-155	0.661009	0.606	0.425	1.16816e-150	Mono-FCN1-S100A8-9-VCAN	MNDA
CD93	2.58491e-292	0.660578	0.508	0.232	3.87142e-288	Mono-FCN1-S100A8-9-VCAN	CD93
ICAM3	0	0.654916	0.396	0.099	0	Mono-FCN1-S100A8-9-VCAN	ICAM3
G0S21	1.2239e-115	0.649673	0.509	0.317	1.83303e-111	Mono-FCN1-S100A8-9-VCAN	G0S2
AGTRAP	1.90612e-294	0.645247	0.51	0.239	2.8548e-290	Mono-FCN1-S100A8-9-VCAN	AGTRAP
MYO1G	0	0.643537	0.472	0.16	0	Mono-FCN1-S100A8-9-VCAN	MYO1G
PRELID1	1.2376e-247	0.640139	0.688	0.455	1.85355e-243	Mono-FCN1-S100A8-9-VCAN	PRELID1
NAMPT	1.42808e-245	0.639466	0.838	0.651	2.13884e-241	Mono-FCN1-S100A8-9-VCAN	NAMPT
SLC2A31	3.04534e-169	0.630624	0.656	0.452	4.561e-165	Mono-FCN1-S100A8-9-VCAN	SLC2A3
SLC25A37	1.86272e-188	0.63051	0.667	0.447	2.7898e-184	Mono-FCN1-S100A8-9-VCAN	SLC25A37
MPEG1	0	0.629407	0.44	0.173	0	Mono-FCN1-S100A8-9-VCAN	MPEG1
VAMP51	2.94463e-115	0.620218	0.479	0.308	4.41017e-111	Mono-FCN1-S100A8-9-VCAN	VAMP5
LST1	4.94142e-158	0.618896	0.779	0.643	7.40077e-154	Mono-FCN1-S100A8-9-VCAN	LST1
COTL1	1.11554e-245	0.617526	0.812	0.656	1.67075e-241	Mono-FCN1-S100A8-9-VCAN	COTL1
LTA4H	3.5465e-271	0.616316	0.517	0.259	5.3116e-267	Mono-FCN1-S100A8-9-VCAN	LTA4H
CFD2	6.53673e-177	0.603914	0.641	0.405	9.79006e-173	Mono-FCN1-S100A8-9-VCAN	CFD
GBP11	4.48306e-37	0.59954	0.265	0.18	6.71428e-33	Mono-FCN1-S100A8-9-VCAN	GBP1
CD36	0	0.59384	0.3	0.041	0	Mono-FCN1-S100A8-9-VCAN	CD36
ZEB2	3.80562e-158	0.593041	0.683	0.509	5.69967e-154	Mono-FCN1-S100A8-9-VCAN	ZEB2
PLP21	4.39563e-253	0.59246	0.478	0.222	6.58334e-249	Mono-FCN1-S100A8-9-VCAN	PLP2
EMILIN2	1.03707e-302	0.588016	0.437	0.177	1.55322e-298	Mono-FCN1-S100A8-9-VCAN	EMILIN2
IRF1	9.17758e-90	0.585895	0.427	0.275	1.37453e-85	Mono-FCN1-S100A8-9-VCAN	IRF1
ANXA22	0	0.58333	0.74	0.448	0	Mono-FCN1-S100A8-9-VCAN	ANXA2
TAGLN21	1.60986e-229	0.582511	0.67	0.425	2.41109e-225	Mono-FCN1-S100A8-9-VCAN	TAGLN2
PLAC8	1.67563e-142	0.580761	0.333	0.158	2.50959e-138	Mono-FCN1-S100A8-9-VCAN	PLAC8
PGD	4.4502e-228	0.579797	0.496	0.255	6.66506e-224	Mono-FCN1-S100A8-9-VCAN	PGD
SOD2	1.76191e-166	0.575396	0.769	0.58	2.63881e-162	Mono-FCN1-S100A8-9-VCAN	SOD2
FN11	7.84679e-87	0.57533	0.298	0.161	1.17521e-82	Mono-FCN1-S100A8-9-VCAN	FN1
MXD1	1.65098e-280	0.568936	0.549	0.267	2.47267e-276	Mono-FCN1-S100A8-9-VCAN	MXD1
H3F3A	0	0.567476	0.899	0.807	0	Mono-FCN1-S100A8-9-VCAN	H3F3A
IFITM31	1.35192e-59	0.565152	0.647	0.54	2.02477e-55	Mono-FCN1-S100A8-9-VCAN	IFITM3
CYTOR	2.49514e-226	0.559517	0.415	0.185	3.73697e-222	Mono-FCN1-S100A8-9-VCAN	CYTOR
BLVRB2	2.7156e-193	0.558208	0.579	0.35	4.06715e-189	Mono-FCN1-S100A8-9-VCAN	BLVRB
GK	2.82325e-123	0.554585	0.536	0.353	4.22838e-119	Mono-FCN1-S100A8-9-VCAN	GK
PLAUR	2.84303e-146	0.552102	0.823	0.673	4.258e-142	Mono-FCN1-S100A8-9-VCAN	PLAUR
ARL4A	3.6067e-142	0.549484	0.477	0.289	5.40175e-138	Mono-FCN1-S100A8-9-VCAN	ARL4A
CARD16	6.40244e-181	0.543762	0.551	0.334	9.58894e-177	Mono-FCN1-S100A8-9-VCAN	CARD16
GCA	6.52917e-164	0.543152	0.521	0.316	9.77873e-160	Mono-FCN1-S100A8-9-VCAN	GCA
GMFG	4.29259e-199	0.539942	0.754	0.569	6.42901e-195	Mono-FCN1-S100A8-9-VCAN	GMFG
ALDOA1	3.08464e-86	0.539864	0.425	0.27	4.61987e-82	Mono-FCN1-S100A8-9-VCAN	ALDOA
TALDO1	7.20034e-189	0.539631	0.676	0.464	1.07839e-184	Mono-FCN1-S100A8-9-VCAN	TALDO1
LILRB3	8.34841e-302	0.533721	0.464	0.195	1.25034e-297	Mono-FCN1-S100A8-9-VCAN	LILRB3
GABARAP	2.06976e-20	0.527807	0.513	0.457	3.09989e-16	Mono-FCN1-S100A8-9-VCAN	GABARAP
C19orf38	5.36404e-257	0.521405	0.371	0.146	8.03373e-253	Mono-FCN1-S100A8-9-VCAN	C19orf38
GSTP1	2.88606e-179	0.515679	0.75	0.596	4.32245e-175	Mono-FCN1-S100A8-9-VCAN	GSTP1
BCL2A11	2.25647e-191	0.513872	0.746	0.51	3.37951e-187	Mono-FCN1-S100A8-9-VCAN	BCL2A1
SELL	9.75266e-192	0.510585	0.288	0.112	1.46066e-187	Mono-FCN1-S100A8-9-VCAN	SELL
TSPO	2.53489e-146	0.51014	0.804	0.672	3.79651e-142	Mono-FCN1-S100A8-9-VCAN	TSPO
EFHD2	2.69271e-176	0.510085	0.607	0.401	4.03288e-172	Mono-FCN1-S100A8-9-VCAN	EFHD2
POLE4	3.89288e-199	0.504332	0.451	0.227	5.83037e-195	Mono-FCN1-S100A8-9-VCAN	POLE4
SNX10	1.85643e-196	0.501797	0.513	0.284	2.78037e-192	Mono-FCN1-S100A8-9-VCAN	SNX10
ASGR1	0	0.498852	0.346	0.095	0	Mono-FCN1-S100A8-9-VCAN	ASGR1
GSTO11	3.40349e-186	0.498658	0.721	0.529	5.0974e-182	Mono-FCN1-S100A8-9-VCAN	GSTO1
ACTN1	5.72843e-252	0.496115	0.39	0.158	8.57947e-248	Mono-FCN1-S100A8-9-VCAN	ACTN1
CLEC12A	0	0.495127	0.331	0.102	0	Mono-FCN1-S100A8-9-VCAN	CLEC12A
UBE2D1	7.11697e-179	0.494755	0.421	0.215	1.06591e-174	Mono-FCN1-S100A8-9-VCAN	UBE2D1
ADGRE5	1.13695e-159	0.490293	0.451	0.245	1.70281e-155	Mono-FCN1-S100A8-9-VCAN	ADGRE5
STK17B	1.86268e-182	0.488756	0.551	0.324	2.78974e-178	Mono-FCN1-S100A8-9-VCAN	STK17B
CCL201	2.57002e-32	0.4885	0.29	0.202	3.84912e-28	Mono-FCN1-S100A8-9-VCAN	CCL20
RAC2	2.01919e-214	0.48499	0.512	0.264	3.02414e-210	Mono-FCN1-S100A8-9-VCAN	RAC2
ELOB	2.88787e-171	0.483564	0.771	0.592	4.32516e-167	Mono-FCN1-S100A8-9-VCAN	ELOB
GPCPD1	1.27298e-198	0.482733	0.523	0.291	1.90655e-194	Mono-FCN1-S100A8-9-VCAN	GPCPD1
VASP	1.67759e-166	0.480145	0.581	0.381	2.51252e-162	Mono-FCN1-S100A8-9-VCAN	VASP
SH3BP5	2.86762e-203	0.478883	0.427	0.203	4.29483e-199	Mono-FCN1-S100A8-9-VCAN	SH3BP5
PTPRE	4.18422e-163	0.478226	0.618	0.414	6.2667e-159	Mono-FCN1-S100A8-9-VCAN	PTPRE
LGALS32	2.6974e-218	0.476209	0.628	0.348	4.03989e-214	Mono-FCN1-S100A8-9-VCAN	LGALS3
JARID2	6.78512e-154	0.469779	0.369	0.184	1.01621e-149	Mono-FCN1-S100A8-9-VCAN	JARID2
CSGALNACT2	2.09075e-252	0.469177	0.383	0.155	3.13132e-248	Mono-FCN1-S100A8-9-VCAN	CSGALNACT2
TXNIP	4.36316e-81	0.46901	0.659	0.521	6.53471e-77	Mono-FCN1-S100A8-9-VCAN	TXNIP
FTH11	4.68849e-228	0.46638	0.996	0.979	7.02196e-224	Mono-FCN1-S100A8-9-VCAN	FTH1
PNP	3.5017e-142	0.460118	0.379	0.198	5.2445e-138	Mono-FCN1-S100A8-9-VCAN	PNP
AGFG1	1.07811e-201	0.457547	0.397	0.186	1.61468e-197	Mono-FCN1-S100A8-9-VCAN	AGFG1
IL1RN	3.14559e-74	0.454406	0.302	0.17	4.71115e-70	Mono-FCN1-S100A8-9-VCAN	IL1RN
MYL6	2.67927e-215	0.453928	0.886	0.791	4.01274e-211	Mono-FCN1-S100A8-9-VCAN	MYL6
DOK2	5.21583e-301	0.4493	0.395	0.145	7.81175e-297	Mono-FCN1-S100A8-9-VCAN	DOK2
IVNS1ABP	8.73566e-128	0.448797	0.522	0.331	1.30834e-123	Mono-FCN1-S100A8-9-VCAN	IVNS1ABP
IRAK3	2.98178e-175	0.445562	0.534	0.31	4.46581e-171	Mono-FCN1-S100A8-9-VCAN	IRAK3
BTG1	1.15709e-134	0.442426	0.852	0.756	1.73297e-130	Mono-FCN1-S100A8-9-VCAN	BTG1
FKBP1A	3.68564e-152	0.442126	0.669	0.481	5.51998e-148	Mono-FCN1-S100A8-9-VCAN	FKBP1A
CLIC1	5.59356e-174	0.441735	0.818	0.688	8.37747e-170	Mono-FCN1-S100A8-9-VCAN	CLIC1
CCDC69	2.08893e-305	0.441361	0.333	0.109	3.12858e-301	Mono-FCN1-S100A8-9-VCAN	CCDC69
MYD88	2.33482e-207	0.438907	0.406	0.188	3.49686e-203	Mono-FCN1-S100A8-9-VCAN	MYD88
CNN2	2.13372e-281	0.43863	0.339	0.114	3.19567e-277	Mono-FCN1-S100A8-9-VCAN	CNN2
C1orf162	8.66379e-126	0.436973	0.747	0.608	1.29758e-121	Mono-FCN1-S100A8-9-VCAN	C1orf162
AP1S2	3.43017e-140	0.436062	0.556	0.361	5.13737e-136	Mono-FCN1-S100A8-9-VCAN	AP1S2
DDX21	5.32911e-112	0.435505	0.609	0.445	7.98141e-108	Mono-FCN1-S100A8-9-VCAN	DDX21
OAZ1	4.2617e-252	0.435114	0.897	0.818	6.38275e-248	Mono-FCN1-S100A8-9-VCAN	OAZ1
PLIN21	1.63828e-48	0.432543	0.709	0.585	2.45365e-44	Mono-FCN1-S100A8-9-VCAN	PLIN2
PFDN5	3.57446e-195	0.429737	0.865	0.759	5.35346e-191	Mono-FCN1-S100A8-9-VCAN	PFDN5
BRI32	2.93241e-112	0.429184	0.631	0.465	4.39187e-108	Mono-FCN1-S100A8-9-VCAN	BRI3
SMCHD1	1.45075e-103	0.429156	0.425	0.26	2.17279e-99	Mono-FCN1-S100A8-9-VCAN	SMCHD1
TYMP1	4.66187e-139	0.429087	0.821	0.687	6.98208e-135	Mono-FCN1-S100A8-9-VCAN	TYMP
MBD2	4.30049e-162	0.429015	0.411	0.213	6.44085e-158	Mono-FCN1-S100A8-9-VCAN	MBD2
RILPL21	5.91607e-121	0.428792	0.696	0.518	8.86049e-117	Mono-FCN1-S100A8-9-VCAN	RILPL2
TPM4	3.4447e-105	0.427945	0.612	0.456	5.15913e-101	Mono-FCN1-S100A8-9-VCAN	TPM4
SERP1	1.59337e-153	0.426988	0.788	0.651	2.38639e-149	Mono-FCN1-S100A8-9-VCAN	SERP1
IQGAP1	1.17512e-153	0.426024	0.598	0.397	1.75998e-149	Mono-FCN1-S100A8-9-VCAN	IQGAP1
SLC43A2	6.7234e-109	0.425391	0.535	0.362	1.00696e-104	Mono-FCN1-S100A8-9-VCAN	SLC43A2
RARA	2.6568e-273	0.421436	0.328	0.112	3.97909e-269	Mono-FCN1-S100A8-9-VCAN	RARA
EIF3K	5.27226e-132	0.421204	0.746	0.595	7.89626e-128	Mono-FCN1-S100A8-9-VCAN	EIF3K
GPSM3	6.22428e-102	0.417376	0.675	0.521	9.32211e-98	Mono-FCN1-S100A8-9-VCAN	GPSM3
C4orf31	1.25834e-115	0.415209	0.662	0.478	1.88461e-111	Mono-FCN1-S100A8-9-VCAN	C4orf3
ACSL3	6.79327e-82	0.414736	0.44	0.291	1.01743e-77	Mono-FCN1-S100A8-9-VCAN	ACSL3
MYL12A	1.7831e-155	0.412098	0.762	0.61	2.67056e-151	Mono-FCN1-S100A8-9-VCAN	MYL12A
CPD	2.04464e-214	0.411137	0.285	0.102	3.06225e-210	Mono-FCN1-S100A8-9-VCAN	CPD
PRKCB	9.01293e-181	0.410003	0.326	0.14	1.34987e-176	Mono-FCN1-S100A8-9-VCAN	PRKCB
CNIH4	2.283e-111	0.409468	0.407	0.239	3.41926e-107	Mono-FCN1-S100A8-9-VCAN	CNIH4
KCNE1	1.34613e-252	0.409303	0.254	0.075	2.01609e-248	Mono-FCN1-S100A8-9-VCAN	KCNE1
TNFRSF1B	3.81534e-110	0.407774	0.645	0.482	5.71424e-106	Mono-FCN1-S100A8-9-VCAN	TNFRSF1B
PFN1	3.3011e-113	0.403633	0.865	0.764	4.94406e-109	Mono-FCN1-S100A8-9-VCAN	PFN1
APLP21	2.35234e-108	0.40017	0.721	0.586	3.52311e-104	Mono-FCN1-S100A8-9-VCAN	APLP2
DUSP6	1.81461e-70	0.399557	0.425	0.285	2.71774e-66	Mono-FCN1-S100A8-9-VCAN	DUSP6
PSME21	1.70682e-66	0.399432	0.62	0.497	2.5563e-62	Mono-FCN1-S100A8-9-VCAN	PSME2
PSMB91	2.77469e-79	0.399141	0.531	0.388	4.15565e-75	Mono-FCN1-S100A8-9-VCAN	PSMB9
TXN2	8.97634e-141	0.392945	0.639	0.433	1.34439e-136	Mono-FCN1-S100A8-9-VCAN	TXN
SLC25A6	7.90851e-86	0.390347	0.786	0.689	1.18446e-81	Mono-FCN1-S100A8-9-VCAN	SLC25A6
METRNL1	3.03788e-126	0.389799	0.535	0.339	4.54983e-122	Mono-FCN1-S100A8-9-VCAN	METRNL
CASP4	7.01356e-140	0.389038	0.516	0.321	1.05042e-135	Mono-FCN1-S100A8-9-VCAN	CASP4
KYNU	3.22658e-134	0.386629	0.406	0.224	4.83245e-130	Mono-FCN1-S100A8-9-VCAN	KYNU
CPPED1	3.0413e-155	0.386472	0.324	0.15	4.55496e-151	Mono-FCN1-S100A8-9-VCAN	CPPED1
LGALS12	1.26938e-168	0.385861	0.847	0.646	1.90116e-164	Mono-FCN1-S100A8-9-VCAN	LGALS1
LRRK2	6.19404e-111	0.385847	0.318	0.166	9.27682e-107	Mono-FCN1-S100A8-9-VCAN	LRRK2
CAPN2	1.81263e-272	0.385219	0.29	0.091	2.71478e-268	Mono-FCN1-S100A8-9-VCAN	CAPN2
PYCARD	2.82281e-93	0.381661	0.713	0.574	4.22772e-89	Mono-FCN1-S100A8-9-VCAN	PYCARD
LYST	1.0346e-105	0.381086	0.326	0.173	1.54952e-101	Mono-FCN1-S100A8-9-VCAN	LYST
MIF1	6.31564e-55	0.381061	0.561	0.424	9.45893e-51	Mono-FCN1-S100A8-9-VCAN	MIF
SERF2	9.74917e-173	0.380486	0.895	0.807	1.46013e-168	Mono-FCN1-S100A8-9-VCAN	SERF2
TMSB10	2.48052e-200	0.378476	0.956	0.924	3.71507e-196	Mono-FCN1-S100A8-9-VCAN	TMSB10
FOSL2	1.89077e-148	0.37782	0.552	0.335	2.8318e-144	Mono-FCN1-S100A8-9-VCAN	FOSL2
ASPH1	7.62355e-90	0.376476	0.348	0.202	1.14178e-85	Mono-FCN1-S100A8-9-VCAN	ASPH
LRRFIP1	1.10472e-105	0.376206	0.691	0.542	1.65453e-101	Mono-FCN1-S100A8-9-VCAN	LRRFIP1
PSME11	7.46602e-100	0.374207	0.661	0.507	1.11819e-95	Mono-FCN1-S100A8-9-VCAN	PSME1
MAP1LC3B	1.30481e-97	0.374186	0.641	0.478	1.95421e-93	Mono-FCN1-S100A8-9-VCAN	MAP1LC3B
S100A111	1.43096e-156	0.373477	0.909	0.841	2.14314e-152	Mono-FCN1-S100A8-9-VCAN	S100A11
FPR1	2.16006e-96	0.371925	0.721	0.567	3.23513e-92	Mono-FCN1-S100A8-9-VCAN	FPR1
ZDHHC20	1.66184e-205	0.371171	0.314	0.123	2.48893e-201	Mono-FCN1-S100A8-9-VCAN	ZDHHC20
ABHD51	1.02015e-81	0.371094	0.371	0.223	1.52788e-77	Mono-FCN1-S100A8-9-VCAN	ABHD5
C5AR11	9.22288e-84	0.368152	0.708	0.569	1.38131e-79	Mono-FCN1-S100A8-9-VCAN	C5AR1
ARPC1B	5.32805e-90	0.3681	0.749	0.623	7.97981e-86	Mono-FCN1-S100A8-9-VCAN	ARPC1B
PHC2	1.75381e-108	0.362454	0.523	0.345	2.62669e-104	Mono-FCN1-S100A8-9-VCAN	PHC2
NDRG11	5.64664e-134	0.358046	0.342	0.168	8.45697e-130	Mono-FCN1-S100A8-9-VCAN	NDRG1
FAM107B	3.30547e-129	0.357054	0.358	0.183	4.9506e-125	Mono-FCN1-S100A8-9-VCAN	FAM107B
MAP3K8	1.92999e-79	0.356721	0.641	0.497	2.89055e-75	Mono-FCN1-S100A8-9-VCAN	MAP3K8
PGK11	2.2029e-127	0.35654	0.728	0.56	3.29929e-123	Mono-FCN1-S100A8-9-VCAN	PGK1
TPI11	3.91302e-86	0.354862	0.772	0.645	5.86053e-82	Mono-FCN1-S100A8-9-VCAN	TPI1
PSMB10	1.73272e-65	0.354768	0.396	0.264	2.59509e-61	Mono-FCN1-S100A8-9-VCAN	PSMB10
BACH1	8.17495e-78	0.353633	0.384	0.247	1.22436e-73	Mono-FCN1-S100A8-9-VCAN	BACH1
TES	3.03247e-129	0.35247	0.361	0.187	4.54174e-125	Mono-FCN1-S100A8-9-VCAN	TES
ARF5	2.58126e-89	0.351946	0.435	0.273	3.86595e-85	Mono-FCN1-S100A8-9-VCAN	ARF5
ZYX	1.75395e-93	0.351441	0.571	0.403	2.62689e-89	Mono-FCN1-S100A8-9-VCAN	ZYX
ARPC5	8.67088e-128	0.35037	0.719	0.567	1.29864e-123	Mono-FCN1-S100A8-9-VCAN	ARPC5
PIM3	1.14417e-92	0.349174	0.453	0.289	1.71362e-88	Mono-FCN1-S100A8-9-VCAN	PIM3
SOCS3	5.02561e-105	0.34864	0.603	0.414	7.52686e-101	Mono-FCN1-S100A8-9-VCAN	SOCS3
SHKBP1	3.27477e-129	0.346987	0.437	0.249	4.90462e-125	Mono-FCN1-S100A8-9-VCAN	SHKBP1
DIAPH1	6.5606e-186	0.345741	0.346	0.152	9.82582e-182	Mono-FCN1-S100A8-9-VCAN	DIAPH1
BZW1	9.0372e-77	0.344385	0.53	0.392	1.3535e-72	Mono-FCN1-S100A8-9-VCAN	BZW1
LIMD2	1.18365e-96	0.341951	0.447	0.284	1.77276e-92	Mono-FCN1-S100A8-9-VCAN	LIMD2
ABRACL	1.07717e-123	0.340445	0.464	0.274	1.61327e-119	Mono-FCN1-S100A8-9-VCAN	ABRACL
CASP1	1.41353e-80	0.33939	0.475	0.326	2.11705e-76	Mono-FCN1-S100A8-9-VCAN	CASP1
JMJD1C	6.43581e-68	0.339166	0.544	0.407	9.63891e-64	Mono-FCN1-S100A8-9-VCAN	JMJD1C
ACTG1	3.41369e-118	0.338697	0.861	0.773	5.11269e-114	Mono-FCN1-S100A8-9-VCAN	ACTG1
NOP10	4.07263e-68	0.337461	0.682	0.543	6.09958e-64	Mono-FCN1-S100A8-9-VCAN	NOP10
GAPDH1	1.71288e-108	0.3374	0.917	0.854	2.56539e-104	Mono-FCN1-S100A8-9-VCAN	GAPDH
PHACTR1	1.99893e-82	0.336469	0.495	0.331	2.99379e-78	Mono-FCN1-S100A8-9-VCAN	PHACTR1
EEF1D	6.7646e-100	0.334304	0.832	0.717	1.01313e-95	Mono-FCN1-S100A8-9-VCAN	EEF1D
HEBP2	8.97262e-123	0.333584	0.336	0.173	1.34383e-118	Mono-FCN1-S100A8-9-VCAN	HEBP2
ENO11	4.09504e-132	0.333154	0.785	0.632	6.13314e-128	Mono-FCN1-S100A8-9-VCAN	ENO1
EVI2B	4.32026e-52	0.333011	0.582	0.472	6.47045e-48	Mono-FCN1-S100A8-9-VCAN	EVI2B
SLC11A1	3.13617e-78	0.332956	0.769	0.656	4.69705e-74	Mono-FCN1-S100A8-9-VCAN	SLC11A1
RNASEK	3.75772e-17	0.332673	0.284	0.223	5.62793e-13	Mono-FCN1-S100A8-9-VCAN	RNASEK
SEPT9	3.07099e-151	0.332446	0.375	0.187	4.59942e-147	Mono-FCN1-S100A8-9-VCAN	SEPT9
UBALD2	1.67102e-97	0.33226	0.437	0.274	2.50268e-93	Mono-FCN1-S100A8-9-VCAN	UBALD2
ACTB	8.96319e-109	0.331985	0.951	0.931	1.34242e-104	Mono-FCN1-S100A8-9-VCAN	ACTB
CAPNS1	1.2649e-137	0.331339	0.52	0.325	1.89445e-133	Mono-FCN1-S100A8-9-VCAN	CAPNS1
CYTIP	2.29371e-68	0.330724	0.422	0.283	3.43528e-64	Mono-FCN1-S100A8-9-VCAN	CYTIP
AP2S1	3.16845e-106	0.330677	0.709	0.546	4.74538e-102	Mono-FCN1-S100A8-9-VCAN	AP2S1
IFI30	2.51129e-86	0.329899	0.551	0.39	3.76115e-82	Mono-FCN1-S100A8-9-VCAN	IFI30
ITGAX1	1.93444e-47	0.329189	0.527	0.409	2.89721e-43	Mono-FCN1-S100A8-9-VCAN	ITGAX
MMP191	8.11522e-41	0.329189	0.268	0.172	1.21542e-36	Mono-FCN1-S100A8-9-VCAN	MMP19
PTP4A2	5.18022e-75	0.329073	0.499	0.363	7.75841e-71	Mono-FCN1-S100A8-9-VCAN	PTP4A2
ARPC2	8.28657e-122	0.328721	0.792	0.672	1.24108e-117	Mono-FCN1-S100A8-9-VCAN	ARPC2
HIGD2A	2.82484e-70	0.328244	0.669	0.543	4.23076e-66	Mono-FCN1-S100A8-9-VCAN	HIGD2A
HRH2	8.77309e-114	0.327377	0.321	0.165	1.31395e-109	Mono-FCN1-S100A8-9-VCAN	HRH2
PTEN	3.30084e-110	0.326873	0.436	0.266	4.94367e-106	Mono-FCN1-S100A8-9-VCAN	PTEN
CTNNB1	1.99821e-68	0.325975	0.564	0.433	2.99272e-64	Mono-FCN1-S100A8-9-VCAN	CTNNB1
SLC7A7	7.45306e-72	0.325738	0.522	0.385	1.11624e-67	Mono-FCN1-S100A8-9-VCAN	SLC7A7
AIF1	1.09284e-107	0.325235	0.863	0.783	1.63674e-103	Mono-FCN1-S100A8-9-VCAN	AIF1
SUB1	5.01045e-115	0.325136	0.719	0.571	7.50415e-111	Mono-FCN1-S100A8-9-VCAN	SUB1
NUP214	1.00997e-72	0.324916	0.424	0.283	1.51263e-68	Mono-FCN1-S100A8-9-VCAN	NUP214
KCNAB2	4.69077e-169	0.324771	0.374	0.177	7.02536e-165	Mono-FCN1-S100A8-9-VCAN	KCNAB2
LITAF	1.95468e-60	0.324307	0.667	0.551	2.92753e-56	Mono-FCN1-S100A8-9-VCAN	LITAF
PSMA7	8.10561e-123	0.323698	0.737	0.58	1.21398e-118	Mono-FCN1-S100A8-9-VCAN	PSMA7
TMEM167A	1.19182e-106	0.323619	0.482	0.312	1.78498e-102	Mono-FCN1-S100A8-9-VCAN	TMEM167A
SERTAD1	2.25087e-75	0.323441	0.462	0.311	3.37113e-71	Mono-FCN1-S100A8-9-VCAN	SERTAD1
PECAM1	6.6723e-75	0.322506	0.411	0.272	9.9931e-71	Mono-FCN1-S100A8-9-VCAN	PECAM1
ARPC3	7.64846e-127	0.322242	0.846	0.744	1.14551e-122	Mono-FCN1-S100A8-9-VCAN	ARPC3
STMN1	0	1.37223	0.501	0.231	0	Proliferating	STMN1
HIST1H4C	6.04891e-188	1.20304	0.455	0.315	9.05945e-184	Proliferating	HIST1H4C
H2AFZ	0	1.1654	0.66	0.514	0	Proliferating	H2AFZ
TUBB	0	1.06181	0.657	0.526	0	Proliferating	TUBB
HMGN2	0	0.946205	0.657	0.541	0	Proliferating	HMGN2
TUBA1B	0	0.926776	0.765	0.731	0	Proliferating	TUBA1B
FN12	1.23868e-204	0.912494	0.294	0.153	1.85517e-200	Proliferating	FN1
TYMS	0	0.893932	0.303	0.019	0	Proliferating	TYMS
PTTG1	0	0.878451	0.335	0.105	0	Proliferating	PTTG1
PCLAF	0	0.874602	0.321	0.025	0	Proliferating	PCLAF
MKI67	0	0.868273	0.262	0.016	0	Proliferating	MKI67
PCNA	0	0.839371	0.373	0.135	0	Proliferating	PCNA
CENPF	0	0.820395	0.255	0.035	0	Proliferating	CENPF
TK1	0	0.802596	0.316	0.027	0	Proliferating	TK1
HMGB1	2.24643e-279	0.715904	0.726	0.717	3.36448e-275	Proliferating	HMGB1
NUSAP1	0	0.71162	0.27	0.042	0	Proliferating	NUSAP1
HMGB2	3.2922e-155	0.709633	0.557	0.457	4.93073e-151	Proliferating	HMGB2
TGFBI1	2.39739e-242	0.703382	0.588	0.429	3.59058e-238	Proliferating	TGFBI
CKS1B	0	0.688825	0.362	0.1	0	Proliferating	CKS1B
ENO12	0	0.671555	0.71	0.63	0	Proliferating	ENO1
DUT	8.42877e-247	0.663761	0.472	0.308	1.26238e-242	Proliferating	DUT
TUBA1C	0	0.660262	0.514	0.32	0	Proliferating	TUBA1C
H2AFV	0	0.654662	0.568	0.405	0	Proliferating	H2AFV
RANBP1	0	0.654378	0.535	0.328	0	Proliferating	RANBP1
RAN	0	0.637076	0.629	0.508	0	Proliferating	RAN
CDK1	0	0.609198	0.261	0.048	0	Proliferating	CDK1
LDHA1	1.3123e-254	0.607684	0.696	0.608	1.96544e-250	Proliferating	LDHA
PKM1	1.78161e-270	0.606345	0.671	0.586	2.66831e-266	Proliferating	PKM
S100A42	2.74889e-190	0.602273	0.651	0.541	4.11702e-186	Proliferating	S100A4
BIRC5	0	0.588201	0.257	0.015	0	Proliferating	BIRC5
LGALS13	3.55662e-161	0.586921	0.7	0.649	5.32675e-157	Proliferating	LGALS1
LSM4	0	0.582496	0.538	0.33	0	Proliferating	LSM4
NME1	0	0.575925	0.462	0.222	0	Proliferating	NME1
DEK	3.37562e-199	0.567502	0.58	0.474	5.05566e-195	Proliferating	DEK
ANXA23	9.79285e-158	0.561662	0.563	0.448	1.46667e-153	Proliferating	ANXA2
CENPX	0	0.559908	0.446	0.199	0	Proliferating	CENPX
AP2S11	1.62399e-252	0.553721	0.64	0.543	2.43224e-248	Proliferating	AP2S1
NASP	1.45416e-176	0.552399	0.496	0.353	2.17789e-172	Proliferating	NASP
SMC4	0	0.542623	0.344	0.147	0	Proliferating	SMC4
RPA3	0	0.529377	0.407	0.174	0	Proliferating	RPA3
NUCKS1	7.45112e-152	0.52674	0.602	0.515	1.11595e-147	Proliferating	NUCKS1
PGAM11	1.38268e-263	0.524063	0.556	0.391	2.07084e-259	Proliferating	PGAM1
S100A102	7.44055e-138	0.517125	0.582	0.458	1.11437e-133	Proliferating	S100A10
TPI12	2.03132e-208	0.516072	0.694	0.645	3.04232e-204	Proliferating	TPI1
PFN11	9.30344e-212	0.511737	0.728	0.772	1.39338e-207	Proliferating	PFN1
DNMT1	7.72624e-282	0.509538	0.425	0.239	1.15716e-277	Proliferating	DNMT1
UBE2S	2.31339e-156	0.507068	0.323	0.19	3.46476e-152	Proliferating	UBE2S
H2AFX	0	0.504293	0.327	0.148	0	Proliferating	H2AFX
CENPM	0	0.501167	0.254	0.016	0	Proliferating	CENPM
DTYMK	0	0.49855	0.339	0.098	0	Proliferating	DTYMK
IDH2	6.13567e-284	0.496453	0.511	0.332	9.18939e-280	Proliferating	IDH2
CALM3	3.87777e-220	0.49577	0.564	0.412	5.80774e-216	Proliferating	CALM3
PARP1	3.68961e-237	0.486617	0.493	0.318	5.52593e-233	Proliferating	PARP1
TAGLN23	3.04709e-181	0.48608	0.559	0.421	4.56363e-177	Proliferating	TAGLN2
ANP32B	1.16293e-187	0.483733	0.584	0.466	1.74172e-183	Proliferating	ANP32B
VIM3	4.36649e-249	0.483548	0.786	0.69	6.53969e-245	Proliferating	VIM
ANAPC11	2.63591e-243	0.483499	0.59	0.457	3.9478e-239	Proliferating	ANAPC11
GAPDH2	0	0.482304	0.834	0.858	0	Proliferating	GAPDH
MZT2B	1.67373e-157	0.482057	0.58	0.476	2.50675e-153	Proliferating	MZT2B
PTMA	0	0.480554	0.842	0.877	0	Proliferating	PTMA
SNRPB	2.21933e-190	0.480381	0.589	0.48	3.32389e-186	Proliferating	SNRPB
SNRPG	1.44477e-190	0.478157	0.567	0.439	2.16384e-186	Proliferating	SNRPG
PA2G4	7.47197e-224	0.477044	0.538	0.388	1.11908e-219	Proliferating	PA2G4
KPNA2	2.47534e-219	0.474064	0.371	0.209	3.70732e-215	Proliferating	KPNA2
CARHSP1	0	0.462713	0.347	0.14	0	Proliferating	CARHSP1
COX8A	2.48652e-185	0.46271	0.652	0.61	3.72406e-181	Proliferating	COX8A
SNRPD1	1.48239e-270	0.460982	0.511	0.328	2.22017e-266	Proliferating	SNRPD1
ZWINT	0	0.457905	0.271	0.028	0	Proliferating	ZWINT
MIF2	2.26592e-91	0.456256	0.523	0.42	3.39367e-87	Proliferating	MIF
MCM5	1.7236e-246	0.454269	0.359	0.194	2.58144e-242	Proliferating	MCM5
ALOX5AP	6.06848e-105	0.45241	0.689	0.691	9.08876e-101	Proliferating	ALOX5AP
UQCRQ	9.96354e-147	0.452123	0.615	0.542	1.49224e-142	Proliferating	UQCRQ
SMC1A	2.19446e-193	0.450447	0.388	0.231	3.28665e-189	Proliferating	SMC1A
EIF5A	2.542e-155	0.45004	0.562	0.447	3.80715e-151	Proliferating	EIF5A
TMEM106C	0	0.449078	0.286	0.061	0	Proliferating	TMEM106C
LDHB	3.89183e-143	0.447652	0.565	0.45	5.82879e-139	Proliferating	LDHB
TXNDC17	2.64779e-254	0.446237	0.507	0.325	3.9656e-250	Proliferating	TXNDC17
PSME23	8.0476e-160	0.445982	0.605	0.492	1.20529e-155	Proliferating	PSME2
PDIA6	1.86709e-184	0.44436	0.548	0.409	2.79634e-180	Proliferating	PDIA6
PGK12	5.45805e-133	0.442199	0.635	0.56	8.17453e-129	Proliferating	PGK1
SMC2	0	0.4395	0.315	0.114	0	Proliferating	SMC2
SDF2L1	1.1724e-275	0.438854	0.479	0.286	1.75591e-271	Proliferating	SDF2L1
ACTB2	0	0.438837	0.908	0.934	0	Proliferating	ACTB
HMGB3	0	0.43632	0.271	0.061	0	Proliferating	HMGB3
PLAU	4.28101e-81	0.432595	0.328	0.219	6.41168e-77	Proliferating	PLAU
PPP1R14B	1.36779e-130	0.430294	0.36	0.23	2.04854e-126	Proliferating	PPP1R14B
MCM7	0	0.425923	0.264	0.061	0	Proliferating	MCM7
PPIA	1.72221e-193	0.425849	0.73	0.76	2.57936e-189	Proliferating	PPIA
SNRPE	6.81594e-208	0.424088	0.489	0.323	1.02082e-203	Proliferating	SNRPE
LSM5	0	0.421782	0.467	0.265	0	Proliferating	LSM5
CHCHD2	2.68627e-161	0.420089	0.666	0.647	4.02323e-157	Proliferating	CHCHD2
POLR2L	1.7914e-141	0.419371	0.566	0.452	2.68298e-137	Proliferating	POLR2L
SIVA1	6.36524e-165	0.418923	0.513	0.38	9.53323e-161	Proliferating	SIVA1
TMPO	4.14038e-176	0.417615	0.391	0.24	6.20104e-172	Proliferating	TMPO
PHF19	0	0.416949	0.272	0.066	0	Proliferating	PHF19
PSMC3	5.8298e-273	0.414597	0.466	0.277	8.7313e-269	Proliferating	PSMC3
CALR	5.31137e-123	0.414301	0.659	0.614	7.95484e-119	Proliferating	CALR
SLC25A51	1.83554e-139	0.414236	0.63	0.555	2.74908e-135	Proliferating	SLC25A5
COX5A	2.13411e-143	0.407668	0.599	0.507	3.19625e-139	Proliferating	COX5A
UQCC2	1.22416e-291	0.404701	0.489	0.292	1.83343e-287	Proliferating	UQCC2
BANF1	3.64029e-194	0.403884	0.561	0.411	5.45206e-190	Proliferating	BANF1
PARK7	3.61895e-159	0.403881	0.608	0.518	5.4201e-155	Proliferating	PARK7
NDUFS6	1.98468e-170	0.40155	0.558	0.428	2.97246e-166	Proliferating	NDUFS6
TACC3	0	0.399117	0.289	0.095	0	Proliferating	TACC3
RNASE2	2.22496e-206	0.396079	0.452	0.278	3.33232e-202	Proliferating	RNASE2
SKA2	0	0.394424	0.32	0.112	0	Proliferating	SKA2
ANP32E	7.22657e-205	0.394182	0.377	0.219	1.08232e-200	Proliferating	ANP32E
SNRPF	3.3629e-170	0.393868	0.508	0.364	5.03661e-166	Proliferating	SNRPF
NHP2	5.1632e-279	0.393592	0.482	0.288	7.73292e-275	Proliferating	NHP2
MRPL51	1.92829e-200	0.393059	0.509	0.349	2.888e-196	Proliferating	MRPL51
SNRNP25	0	0.391346	0.359	0.149	0	Proliferating	SNRNP25
TIMM8B	1.80374e-200	0.391129	0.493	0.327	2.70146e-196	Proliferating	TIMM8B
SEC61G1	7.57038e-96	0.390079	0.585	0.485	1.13382e-91	Proliferating	SEC61G
SET	7.30239e-78	0.389173	0.557	0.468	1.09368e-73	Proliferating	SET
CENPW	0	0.385199	0.293	0.07	0	Proliferating	CENPW
HSP90B11	5.29331e-113	0.377885	0.665	0.601	7.92779e-109	Proliferating	HSP90B1
YBX1	1.55346e-148	0.377406	0.715	0.717	2.32661e-144	Proliferating	YBX1
C1QBP	7.82149e-187	0.376921	0.492	0.333	1.17142e-182	Proliferating	C1QBP
MZT2A	3.4799e-244	0.375395	0.439	0.257	5.21185e-240	Proliferating	MZT2A
LSM7	2.91709e-141	0.37485	0.526	0.388	4.36892e-137	Proliferating	LSM7
HINT11	1.30945e-121	0.374485	0.623	0.551	1.96116e-117	Proliferating	HINT1
NDUFB2	1.4436e-126	0.374354	0.625	0.556	2.16208e-122	Proliferating	NDUFB2
P4HB1	3.19821e-164	0.372827	0.611	0.5	4.78996e-160	Proliferating	P4HB
CFL1	4.43088e-212	0.371886	0.739	0.788	6.63613e-208	Proliferating	CFL1
FKBP1A1	6.44121e-139	0.368338	0.584	0.479	9.647e-135	Proliferating	FKBP1A
NUDT1	3.27511e-273	0.368296	0.444	0.253	4.90513e-269	Proliferating	NUDT1
LMNB1	0	0.366836	0.27	0.074	0	Proliferating	LMNB1
PDIA41	9.69355e-186	0.360831	0.435	0.268	1.4518e-181	Proliferating	PDIA4
DDX39A	8.08534e-226	0.360369	0.436	0.259	1.21094e-221	Proliferating	DDX39A
PRELID12	3.73026e-103	0.359192	0.559	0.454	5.58681e-99	Proliferating	PRELID1
SLIRP	3.25904e-136	0.359061	0.516	0.39	4.88107e-132	Proliferating	SLIRP
DCTPP1	0	0.357839	0.328	0.134	0	Proliferating	DCTPP1
FNDC3B1	7.7512e-73	0.357787	0.332	0.226	1.1609e-68	Proliferating	FNDC3B
FABP52	2.0624e-141	0.357211	0.527	0.377	3.08885e-137	Proliferating	FABP5
NDUFAB1	1.31323e-184	0.354682	0.49	0.33	1.96682e-180	Proliferating	NDUFAB1
CCT5	2.41899e-198	0.352159	0.46	0.301	3.62292e-194	Proliferating	CCT5
PSMA71	8.74504e-114	0.351205	0.634	0.581	1.30974e-109	Proliferating	PSMA7
NCL	3.89785e-58	0.350686	0.611	0.556	5.83781e-54	Proliferating	NCL
SRSF9	2.77857e-109	0.349636	0.498	0.378	4.16147e-105	Proliferating	SRSF9
RAD21	6.96465e-120	0.348297	0.411	0.281	1.0431e-115	Proliferating	RAD21
RAC21	2.13369e-222	0.348228	0.437	0.258	3.19563e-218	Proliferating	RAC2
HMGA1	1.8689e-162	0.347396	0.444	0.29	2.79906e-158	Proliferating	HMGA1
ECHS1	2.35899e-142	0.347179	0.485	0.343	3.53305e-138	Proliferating	ECHS1
FBP12	6.61248e-41	0.346986	0.337	0.259	9.9035e-37	Proliferating	FBP1
DYNLL1	1.87605e-94	0.344454	0.607	0.527	2.80977e-90	Proliferating	DYNLL1
SRM	2.1871e-228	0.343552	0.312	0.155	3.27562e-224	Proliferating	SRM
PSMB2	5.07862e-174	0.343444	0.498	0.34	7.60625e-170	Proliferating	PSMB2
ERH	7.39301e-153	0.342803	0.55	0.42	1.10725e-148	Proliferating	ERH
NME4	1.02407e-229	0.3427	0.387	0.213	1.53376e-225	Proliferating	NME4
PDCD5	3.89245e-207	0.342207	0.456	0.287	5.82972e-203	Proliferating	PDCD5
SNRPD3	6.27567e-176	0.341249	0.503	0.347	9.39907e-172	Proliferating	SNRPD3
PPM1G	1.63002e-164	0.341177	0.44	0.287	2.44129e-160	Proliferating	PPM1G
PRDX2	4.77466e-155	0.340662	0.441	0.29	7.151e-151	Proliferating	PRDX2
MYL61	7.29081e-169	0.339509	0.764	0.798	1.09194e-164	Proliferating	MYL6
GSTO12	4.84533e-87	0.339328	0.6	0.53	7.25685e-83	Proliferating	GSTO1
COX7B	4.29235e-88	0.337929	0.619	0.569	6.42866e-84	Proliferating	COX7B
YWHAE	1.10829e-80	0.337748	0.605	0.54	1.65989e-76	Proliferating	YWHAE
VPS29	1.2342e-124	0.337433	0.551	0.437	1.84846e-120	Proliferating	VPS29
MRPL52	4.81226e-155	0.335127	0.505	0.362	7.20732e-151	Proliferating	MRPL52
USP1	2.63239e-254	0.334078	0.254	0.11	3.94253e-250	Proliferating	USP1
NDUFB3	3.64338e-164	0.333688	0.509	0.365	5.45669e-160	Proliferating	NDUFB3
KIF22	0	0.333521	0.286	0.102	0	Proliferating	KIF22
SLBP	1.07392e-142	0.333078	0.326	0.194	1.60841e-138	Proliferating	SLBP
PRDX3	2.28225e-170	0.332484	0.506	0.35	3.41813e-166	Proliferating	PRDX3
TUBB4B	1.9306e-67	0.330926	0.489	0.405	2.89146e-63	Proliferating	TUBB4B
MINOS1	6.73404e-109	0.330039	0.602	0.527	1.00856e-104	Proliferating	MINOS1
PLP22	1.01724e-181	0.329857	0.371	0.218	1.52351e-177	Proliferating	PLP2
CLEC5A1	9.14234e-172	0.32984	0.353	0.2	1.36925e-167	Proliferating	CLEC5A
ZDHHC12	2.58931e-230	0.328551	0.405	0.232	3.87801e-226	Proliferating	ZDHHC12
CCDC167	0	0.327396	0.317	0.117	0	Proliferating	CCDC167
PPP1CA	5.0791e-114	0.326665	0.561	0.455	7.60697e-110	Proliferating	PPP1CA
PSMB3	2.07609e-114	0.326584	0.588	0.5	3.10936e-110	Proliferating	PSMB3
ARL6IP1	4.32807e-15	0.325698	0.564	0.534	6.48215e-11	Proliferating	ARL6IP1
PHB	2.52607e-180	0.32567	0.474	0.314	3.78329e-176	Proliferating	PHB
COX6C	2.66492e-89	0.324757	0.646	0.624	3.99126e-85	Proliferating	COX6C
SRP9	6.31989e-165	0.324129	0.483	0.327	9.46529e-161	Proliferating	SRP9
LSM3	2.78424e-192	0.32356	0.501	0.342	4.16996e-188	Proliferating	LSM3

## Sheet: B-Fractions
Supplementary Data 6 – Seurat based clustering of all intratumoral myeloid cells analyzed by scRNA-seq
B. The proportion of cells from each cluster per tumor sample
SampleID	Condition	IDH_status	MGMT	M1-CCL3-4-IL1B	M2-CXCR4-ZFP36-MHC2Hi	M3-ISGhi	M4-HSPhi	M5-CX3CR1-TMEM119-ADORA3	M6-GPNMB-APOE-CD68-Mphage	M7-VCAN-GPNMB-ANGPTL4-GlycoHi	Mono-FCN1-S100A8-9-VCAN	DC	Proliferating	L+M	LowRead1	Total	Myeloid
LB3018T	GBM.rec	WT	Un	159	26	1	51	39	19	7	23	29	17	5	2	378	371
LB3579T	GBM.rec	WT	Un	348	374	35	138	234	99	326	248	90	234	65	246	2437	2126
LB3612T	GBM.new	WT	Un	1334	210	30	190	121	102	124	56	89	126	60	2	2445	2383
LB3667T	GBM.pembro	WT	Meth	1264	409	101	190	231	190	68	40	198	163	114	32	3000	2854
LB3771T	GBM.new	WT	Meth	162	30	3	41	31	26	26	21	46	81	16	0	483	467
LB3836T	GBM.new	WT	Un	349	84	16	78	76	85	111	140	63	108	44	0	1154	1110
LB3851T	GBM.new	WT	Un	1424	162	48	382	268	163	98	25	81	259	85	5	3000	2910
LB3853T	GBM.pembro	WT	Meth	1450	489	60	323	181	104	69	67	118	65	66	7	2999	2926
LB3854T	GBM.new	WT	Un	855	298	19	230	254	84	126	54	51	158	11	68	2208	2129
LB3864T	GBM.pembro	WT	Un	958	486	64	310	271	167	163	50	107	133	105	10	2824	2709
LB3865T	GBM.new	WT	Un	296	462	88	128	211	96	294	74	47	210	107	24	2037	1906
LB3869T	GBM.pembro	WT	Un	191	102	22	79	49	30	67	26	53	75	32	2	728	694
LB3871T	GBM.rec	WT	Un	1083	402	173	277	290	142	149	49	152	231	45	6	3000	2949
LB3872T	GBM.pembro	WT	Meth	507	747	197	314	443	133	69	63	106	150	140	130	3000	2730
LB3914T	GBM.pembro	WT	Un	189	287	81	138	266	137	213	67	118	73	172	160	1901	1569
LB3915T	GBM.new	WT	Meth	138	402	62	380	884	108	551	64	34	260	46	71	3000	2883
LB3931T	GBM.new	WT	Meth	106	103	13	62	133	35	322	44	27	179	32	23	1079	1024
LB3933T	GBM.new	WT	Un	747	610	53	226	432	123	272	26	53	193	40	225	3000	2735
LB3941T	GBM.new	WT	Un	684	676	93	474	468	168	78	24	23	130	41	141	3000	2818
LB3944T	GBM.pembro	WT	Un	161	267	42	94	200	70	238	43	55	87	122	28	1407	1257
LB3958T	GBM.rec	Mut	Meth	695	134	24	129	76	40	52	79	114	82	56	9	1491	1426
LB3963T	GBM.new	WT	Meth	485	162	42	406	163	172	293	127	114	725	254	57	3000	2689
LB3964T	GBM.rec	Mut	Un	181	16	1	32	26	20	36	40	41	43	15	0	451	436
LB4003T	GBM.pembro	WT	Un	142	196	48	158	302	67	213	53	59	113	52	103	1506	1351
LB4006T	GBM.pembro	WT	Un	33	41	10	28	43	9	74	25	25	30	25	31	374	318
LB4015T	GBM.rec	WT	Meth	65	27	1	24	26	9	15	16	17	29	6	0	235	229
LB4024T	GBM.pembro	WT	Un	30	42	6	28	18	5	49	20	20	37	17	21	293	255
LB4025T	GBM.pembro	Mut	Meth	137	259	98	190	267	163	268	222	218	401	263	79	2565	2223
LB4034T	GBM.new	WT	Un	321	451	38	186	253	24	393	89	56	164	124	154	2253	1975
LB4038T	GBM.new	WT	Un	500	459	82	113	184	198	357	93	96	644	234	40	3000	2726
LB4059T	GBM.rec	WT	Un	319	365	61	234	270	226	277	133	97	85	103	27	2197	2067
LB4075T	GBM.pembro	WT	Meth	429	530	81	232	288	90	388	58	75	258	191	47	2667	2429
LB4101T	GBM.rec	WT	Un	393	404	73	183	352	201	378	57	68	184	30	21	2344	2293
LB4102T	GBM.rec	Mut	Un	152	182	62	212	543	86	205	58	161	189	123	45	2018	1850
LB4112T	GBM.pembro	WT	Un	159	481	95	102	136	59	185	235	146	163	33	50	1844	1761
LB4117T	GBM.pembro	WT	Un	157	189	14	48	75	29	47	26	13	76	10	45	729	674
LB4130T	GBM.rec	WT	Meth	20	33	4	13	35	9	52	20	14	58	9	21	288	258
LB4143T	GBM.rec	WT	Meth	37	81	11	25	27	18	116	80	38	98	7	58	596	531
LB4177T	GBM.rec	Mut	Un	215	275	45	94	147	45	152	29	35	152	12	74	1276	1190
LB4180T	GBM.new	WT	Un	38	48	8	23	42	22	31	13	13	22	13	12	285	260

## Sheet: C-Fraction.p.val
Supplementary Data 6 – Seurat based clustering of all intratumoral myeloid cells analyzed by scRNA-seq
C. The difference of each cluster’s proportion among GBM.new, GBM.rec and GBM.pembro tumor groups
	Wilcoxon ranksum P value (two-sided, nominal)
Cluster	GBM.new vs GBM.pembro	GBM.rec vs GBM.pembro
M1-CCL3-4-IL1B	0.328667	0.704507
M2-CXCR4-ZFP36-MHC2Hi	0.125092	0.0269764
M3-ISGhi	0.000646216	0.0310434
M4-HSPhi	0.945946	0.494013
M5-CX3CR1-TMEM119-ADORA3	0.634669	0.704507
M6-GPNMB-APOE-CD68-Mphage	0.540927	0.93959
M7-VCAN-GPNMB-ANGPTL4-GlycoHi	0.981969	1
Mono-FCN1-S100A8-9-VCAN	0.634669	0.297233
DC	0.0106002	0.704507
Proliferating	0.401263	0.431892

## Sheet: D-DEG
Supplementary Data 6 – Seurat based clustering of all intratumoral myeloid cells analyzed by scRNA-seq
D. Differentially expressed genes in specified tumor group stratified by the clusters defined in Figure 4a.
Gene	Wilcoxon ranksum P value (two-sided)	avg_logFC	pct.1	pct.2	Wilcoxon ranksum P value (two-sided, FDR adjusted)	TumorType	gene	diff	celltype
SPP1	0	0.649167	0.987	0.961	0	GBM.new	SPP1	0.026	M1-CCL3-4-IL1B
G0S2	5.20712e-47	0.891324	0.375	0.306	7.79871e-43	GBM.new	G0S2	0.069	M1-CCL3-4-IL1B
VIM	2.31759e-27	0.661441	0.56	0.605	3.47105e-23	GBM.new	VIM	-0.045	M1-CCL3-4-IL1B
S100A8	1.49234e-20	0.953162	0.255	0.22	2.23508e-16	GBM.new	S100A8	0.035	M1-CCL3-4-IL1B
HAMP	1.40247e-19	1.14947	0.372	0.372	2.10048e-15	GBM.new	HAMP	0	M1-CCL3-4-IL1B
PLTP	7.72959e-13	0.729528	0.359	0.502	1.15766e-08	GBM.new	PLTP	-0.143	M1-CCL3-4-IL1B
IFITM3	1.06702e-239	1.06641	0.655	0.407	1.59807e-235	GBM.rec	IFITM3	0.248	M1-CCL3-4-IL1B
LY6E	3.00213e-188	1.1106	0.44	0.232	4.4963e-184	GBM.rec	LY6E	0.208	M1-CCL3-4-IL1B
IFI6	8.32022e-173	1.31395	0.488	0.289	1.24612e-168	GBM.rec	IFI6	0.199	M1-CCL3-4-IL1B
ISG15	1.08666e-157	1.5914	0.433	0.25	1.62749e-153	GBM.rec	ISG15	0.183	M1-CCL3-4-IL1B
IFIT3	8.29182e-155	0.728599	0.261	0.102	1.24187e-150	GBM.rec	IFIT3	0.159	M1-CCL3-4-IL1B
LGALS3BP	3.02192e-139	0.865882	0.461	0.278	4.52593e-135	GBM.rec	LGALS3BP	0.183	M1-CCL3-4-IL1B
IFI27	9.29896e-124	1.82419	0.363	0.221	1.39271e-119	GBM.rec	IFI27	0.142	M1-CCL3-4-IL1B
GABARAP	2.35728e-101	0.701195	0.508	0.345	3.53049e-97	GBM.rec	GABARAP	0.163	M1-CCL3-4-IL1B
PDK4	0	0.885837	0.756	0.361	0	GBM.pembro	PDK4	0.395	M1-CCL3-4-IL1B
NLRP3	0	0.852054	0.8	0.407	0	GBM.pembro	NLRP3	0.393	M1-CCL3-4-IL1B
ZFAND5	0	0.827446	0.865	0.486	0	GBM.pembro	ZFAND5	0.379	M1-CCL3-4-IL1B
CCL3L1	0	0.803255	0.829	0.534	0	GBM.pembro	CCL3L1	0.295	M1-CCL3-4-IL1B
CH25H	0	0.685869	0.779	0.409	0	GBM.pembro	CH25H	0.37	M1-CCL3-4-IL1B
CXCR4	0	0.615733	0.925	0.588	0	GBM.pembro	CXCR4	0.337	M1-CCL3-4-IL1B
DNAAF1	8.52677e-298	0.957646	0.315	0.097	1.27705e-293	GBM.pembro	DNAAF1	0.218	M1-CCL3-4-IL1B
CCL4L2	1.30159e-275	0.725832	0.863	0.599	1.9494e-271	GBM.pembro	CCL4L2	0.264	M1-CCL3-4-IL1B
CCL3	2.33763e-182	0.703084	0.954	0.791	3.50107e-178	GBM.pembro	CCL3	0.163	M1-CCL3-4-IL1B
SPP1	1.29031e-302	0.766488	0.969	0.86	1.9325e-298	GBM.new	SPP1	0.109	M2-CXCR4-ZFP36-MHC2Hi
G0S2	2.09208e-117	1.03981	0.401	0.216	3.1333e-113	GBM.new	G0S2	0.185	M2-CXCR4-ZFP36-MHC2Hi
HAMP	6.37398e-103	0.965411	0.476	0.326	9.5463e-99	GBM.new	HAMP	0.15	M2-CXCR4-ZFP36-MHC2Hi
S100A8	1.2232e-62	0.776516	0.38	0.262	1.83198e-58	GBM.new	S100A8	0.118	M2-CXCR4-ZFP36-MHC2Hi
CCL20	4.63093e-28	0.68561	0.257	0.176	6.93574e-24	GBM.new	CCL20	0.081	M2-CXCR4-ZFP36-MHC2Hi
PLTP	6.03005e-26	0.639682	0.606	0.636	9.0312e-22	GBM.new	PLTP	-0.03	M2-CXCR4-ZFP36-MHC2Hi
MRC1	7.7156e-157	0.840671	0.442	0.195	1.15556e-152	GBM.rec	MRC1	0.247	M2-CXCR4-ZFP36-MHC2Hi
NME2	1.15216e-140	0.703484	0.348	0.131	1.72559e-136	GBM.rec	NME2	0.217	M2-CXCR4-ZFP36-MHC2Hi
TFRC	2.97684e-78	0.595626	0.599	0.437	4.45841e-74	GBM.rec	TFRC	0.162	M2-CXCR4-ZFP36-MHC2Hi
GABARAP	1.43931e-67	0.697974	0.629	0.488	2.15566e-63	GBM.rec	GABARAP	0.141	M2-CXCR4-ZFP36-MHC2Hi
SELENOP	1.75504e-51	0.815844	0.474	0.332	2.62853e-47	GBM.rec	SELENOP	0.142	M2-CXCR4-ZFP36-MHC2Hi
CFD	3.9728e-28	0.751802	0.611	0.551	5.95007e-24	GBM.rec	CFD	0.06	M2-CXCR4-ZFP36-MHC2Hi
LYZ	1.00376e-21	1.55543	0.586	0.524	1.50334e-17	GBM.rec	LYZ	0.062	M2-CXCR4-ZFP36-MHC2Hi
ISG15	4.83868e-06	0.763259	0.43	0.393	0.072469	GBM.rec	ISG15	0.037	M2-CXCR4-ZFP36-MHC2Hi
IFI27	6.35843e-06	1.07045	0.284	0.266	0.0952302	GBM.rec	IFI27	0.018	M2-CXCR4-ZFP36-MHC2Hi
ZFAND5	0	0.723944	0.878	0.655	0	GBM.pembro	ZFAND5	0.223	M2-CXCR4-ZFP36-MHC2Hi
HLA-DQA1	2.20836e-307	0.707381	0.91	0.79	3.30745e-303	GBM.pembro	HLA-DQA1	0.12	M2-CXCR4-ZFP36-MHC2Hi
PDK4	3.91443e-250	0.861285	0.739	0.454	5.86264e-246	GBM.pembro	PDK4	0.285	M2-CXCR4-ZFP36-MHC2Hi
CLEC4E	4.94314e-242	0.697856	0.441	0.164	7.40334e-238	GBM.pembro	CLEC4E	0.277	M2-CXCR4-ZFP36-MHC2Hi
STAT1	6.01231e-216	0.60623	0.452	0.198	9.00463e-212	GBM.pembro	STAT1	0.254	M2-CXCR4-ZFP36-MHC2Hi
DNAAF1	1.32794e-156	0.734903	0.293	0.101	1.98885e-152	GBM.pembro	DNAAF1	0.192	M2-CXCR4-ZFP36-MHC2Hi
SERPING1	9.92121e-134	0.607573	0.519	0.318	1.4859e-129	GBM.pembro	SERPING1	0.201	M2-CXCR4-ZFP36-MHC2Hi
CH25H	1.46391e-115	0.585329	0.602	0.394	2.1925e-111	GBM.pembro	CH25H	0.208	M2-CXCR4-ZFP36-MHC2Hi
CALHM6	1.92551e-109	0.58696	0.512	0.337	2.88384e-105	GBM.pembro	CALHM6	0.175	M2-CXCR4-ZFP36-MHC2Hi
G0S2	3.61115e-15	1.05183	0.38	0.23	5.40841e-11	GBM.new	G0S2	0.15	M3-ISGhi
HAMP	6.32519e-13	0.942382	0.42	0.298	9.47324e-09	GBM.new	HAMP	0.122	M3-ISGhi
CXCL8	8.19432e-06	0.690434	0.382	0.311	0.122726	GBM.new	CXCL8	0.071	M3-ISGhi
S100A4	0.000339534	0.614406	0.558	0.589	1	GBM.new	S100A4	-0.031	M3-ISGhi
NAP1L1	0.000646526	0.652	0.576	0.653	1	GBM.new	NAP1L1	-0.077	M3-ISGhi
WTAP	0.00136575	0.600753	0.296	0.414	1	GBM.new	WTAP	-0.118	M3-ISGhi
EMP3	0.0028639	0.612948	0.434	0.441	1	GBM.new	EMP3	-0.007	M3-ISGhi
S100A6	0.00617858	0.595305	0.499	0.523	1	GBM.new	S100A6	-0.024	M3-ISGhi
NME2	5.32716e-37	0.815345	0.389	0.137	7.97849e-33	GBM.rec	NME2	0.252	M3-ISGhi
FOLR2	3.35261e-29	0.681163	0.609	0.369	5.02121e-25	GBM.rec	FOLR2	0.24	M3-ISGhi
GABARAP	1.1325e-21	0.700717	0.697	0.531	1.69615e-17	GBM.rec	GABARAP	0.166	M3-ISGhi
IFI27	1.0038e-14	1.21477	0.489	0.383	1.5034e-10	GBM.rec	IFI27	0.106	M3-ISGhi
ISG15	1.83961e-14	0.665756	0.886	0.765	2.75518e-10	GBM.rec	ISG15	0.121	M3-ISGhi
IFIT1	5.1974e-14	0.691445	0.576	0.438	7.78415e-10	GBM.rec	IFIT1	0.138	M3-ISGhi
EEF1G	6.15155e-08	0.619503	0.316	0.217	0.000921318	GBM.rec	EEF1G	0.099	M3-ISGhi
HLA-DQA1	5.76364e-74	0.808473	0.894	0.703	8.6322e-70	GBM.pembro	HLA-DQA1	0.191	M3-ISGhi
ANKRD22	5.22993e-52	0.625964	0.584	0.27	7.83287e-48	GBM.pembro	ANKRD22	0.314	M3-ISGhi
GBP4	3.23361e-50	0.813186	0.55	0.253	4.84298e-46	GBM.pembro	GBP4	0.297	M3-ISGhi
CXCL9	1.73345e-48	1.92345	0.283	0.048	2.59619e-44	GBM.pembro	CXCL9	0.235	M3-ISGhi
IDO1	8.97215e-48	0.951143	0.26	0.036	1.34376e-43	GBM.pembro	IDO1	0.224	M3-ISGhi
GBP1	4.708e-47	0.868871	0.649	0.381	7.05117e-43	GBM.pembro	GBP1	0.268	M3-ISGhi
GBP5	5.60984e-47	0.890742	0.384	0.117	8.40185e-43	GBM.pembro	GBP5	0.267	M3-ISGhi
DNAAF1	2.3327e-38	0.605915	0.287	0.07	3.49368e-34	GBM.pembro	DNAAF1	0.217	M3-ISGhi
CXCL11	1.61461e-36	0.807746	0.279	0.066	2.4182e-32	GBM.pembro	CXCL11	0.213	M3-ISGhi
CXCL10	4.06729e-34	0.752754	0.551	0.287	6.09158e-30	GBM.pembro	CXCL10	0.264	M3-ISGhi
PDK4	1.01413e-24	0.614874	0.563	0.343	1.51887e-20	GBM.pembro	PDK4	0.22	M3-ISGhi
CALHM6	1.13539e-24	0.602405	0.646	0.457	1.70047e-20	GBM.pembro	CALHM6	0.189	M3-ISGhi
IFITM1	0.00222827	0.761494	0.27	0.222	1	GBM.pembro	IFITM1	0.048	M3-ISGhi
SPP1	1.42731e-182	0.742811	0.982	0.893	2.13768e-178	GBM.new	SPP1	0.089	M4-HSPhi
G0S2	8.85894e-35	0.641221	0.419	0.296	1.3268e-30	GBM.new	G0S2	0.123	M4-HSPhi
HAMP	3.41736e-25	0.997558	0.4	0.333	5.11818e-21	GBM.new	HAMP	0.067	M4-HSPhi
DNAJA4	1.30577e-05	0.612483	0.464	0.491	0.195565	GBM.new	DNAJA4	-0.027	M4-HSPhi
NME2	1.37944e-170	0.970503	0.342	0.069	2.06599e-166	GBM.rec	NME2	0.273	M4-HSPhi
RNASEK	2.28156e-104	0.629157	0.403	0.151	3.4171e-100	GBM.rec	RNASEK	0.252	M4-HSPhi
ALDOA	2.73399e-103	0.691104	0.392	0.146	4.0947e-99	GBM.rec	ALDOA	0.246	M4-HSPhi
GABARAP	5.73057e-99	0.990217	0.626	0.367	8.58267e-95	GBM.rec	GABARAP	0.259	M4-HSPhi
IFITM3	1.13798e-63	0.587625	0.701	0.446	1.70435e-59	GBM.rec	IFITM3	0.255	M4-HSPhi
EEF1G	1.32808e-53	0.839406	0.282	0.127	1.98906e-49	GBM.rec	EEF1G	0.155	M4-HSPhi
LY6E	2.21424e-51	0.662746	0.46	0.261	3.31626e-47	GBM.rec	LY6E	0.199	M4-HSPhi
IFI6	5.26682e-43	0.715605	0.51	0.32	7.88812e-39	GBM.rec	IFI6	0.19	M4-HSPhi
ISG15	9.24191e-33	0.763329	0.46	0.297	1.38416e-28	GBM.rec	ISG15	0.163	M4-HSPhi
SELENOP	8.73766e-30	0.72129	0.359	0.218	1.30864e-25	GBM.rec	SELENOP	0.141	M4-HSPhi
CFD	1.483e-27	0.73609	0.492	0.357	2.22109e-23	GBM.rec	CFD	0.135	M4-HSPhi
IFI27	3.98559e-20	1.38151	0.29	0.202	5.96923e-16	GBM.rec	IFI27	0.088	M4-HSPhi
LYZ	2.26617e-19	1.35464	0.467	0.352	3.39404e-15	GBM.rec	LYZ	0.115	M4-HSPhi
ZFAND5	8.71709e-150	0.679736	0.758	0.487	1.30556e-145	GBM.pembro	ZFAND5	0.271	M4-HSPhi
PDK4	5.01418e-146	0.829225	0.634	0.318	7.50973e-142	GBM.pembro	PDK4	0.316	M4-HSPhi
CXCR4	5.35786e-122	0.663085	0.806	0.545	8.02446e-118	GBM.pembro	CXCR4	0.261	M4-HSPhi
HLA-DQA1	4.63727e-104	0.641998	0.8	0.624	6.94523e-100	GBM.pembro	HLA-DQA1	0.176	M4-HSPhi
CH25H	4.72886e-102	0.767545	0.535	0.276	7.08241e-98	GBM.pembro	CH25H	0.259	M4-HSPhi
CCL4L2	1.11991e-85	0.833753	0.708	0.481	1.67729e-81	GBM.pembro	CCL4L2	0.227	M4-HSPhi
NLRP3	1.12898e-78	0.632911	0.475	0.258	1.69088e-74	GBM.pembro	NLRP3	0.217	M4-HSPhi
CCL3L1	9.18976e-73	0.78991	0.674	0.46	1.37635e-68	GBM.pembro	CCL3L1	0.214	M4-HSPhi
CCL3	1.54868e-28	0.623604	0.838	0.756	2.31946e-24	GBM.pembro	CCL3	0.082	M4-HSPhi
HAMP	3.65803e-70	1.08907	0.476	0.358	5.47863e-66	GBM.new	HAMP	0.118	M5-CX3CR1-TMEM119-ADORA3
S100A8	1.72399e-35	0.864433	0.337	0.246	2.58202e-31	GBM.new	S100A8	0.091	M5-CX3CR1-TMEM119-ADORA3
CXCL8	2.01802e-26	0.691336	0.304	0.217	3.02238e-22	GBM.new	CXCL8	0.087	M5-CX3CR1-TMEM119-ADORA3
S100A9	1.86946e-21	0.694333	0.377	0.32	2.79989e-17	GBM.new	S100A9	0.057	M5-CX3CR1-TMEM119-ADORA3
IL1B	2.00104e-16	0.817863	0.392	0.35	2.99696e-12	GBM.new	IL1B	0.042	M5-CX3CR1-TMEM119-ADORA3
GPR183	2.12326e-15	0.596711	0.394	0.352	3.18001e-11	GBM.new	GPR183	0.042	M5-CX3CR1-TMEM119-ADORA3
NME2	0	1.13628	0.426	0.08	0	GBM.rec	NME2	0.346	M5-CX3CR1-TMEM119-ADORA3
RNASEK	1.87054e-204	0.799598	0.452	0.152	2.80151e-200	GBM.rec	RNASEK	0.3	M5-CX3CR1-TMEM119-ADORA3
GABARAP	2.87814e-196	1.10299	0.691	0.414	4.31059e-192	GBM.rec	GABARAP	0.277	M5-CX3CR1-TMEM119-ADORA3
MAN2B1	8.8237e-194	0.661524	0.412	0.125	1.32153e-189	GBM.rec	MAN2B1	0.287	M5-CX3CR1-TMEM119-ADORA3
EEF1G	4.265e-152	0.991825	0.372	0.135	6.38769e-148	GBM.rec	EEF1G	0.237	M5-CX3CR1-TMEM119-ADORA3
ALDOA	1.15111e-150	0.724732	0.43	0.171	1.72402e-146	GBM.rec	ALDOA	0.259	M5-CX3CR1-TMEM119-ADORA3
P2RY12	1.8237e-136	0.713988	0.434	0.184	2.73136e-132	GBM.rec	P2RY12	0.25	M5-CX3CR1-TMEM119-ADORA3
MRC1	1.71313e-90	0.712301	0.303	0.118	2.56576e-86	GBM.rec	MRC1	0.185	M5-CX3CR1-TMEM119-ADORA3
LYZ	3.13803e-11	1.31993	0.421	0.349	4.69982e-07	GBM.rec	LYZ	0.072	M5-CX3CR1-TMEM119-ADORA3
ISG15	1.49067e-10	0.684158	0.374	0.305	2.23257e-06	GBM.rec	ISG15	0.069	M5-CX3CR1-TMEM119-ADORA3
STAT1	6.76277e-121	0.689337	0.439	0.212	1.01286e-116	GBM.pembro	STAT1	0.227	M5-CX3CR1-TMEM119-ADORA3
GBP1	9.09218e-102	0.704585	0.274	0.099	1.36174e-97	GBM.pembro	GBP1	0.175	M5-CX3CR1-TMEM119-ADORA3
CXCR4	6.05926e-94	0.631145	0.681	0.467	9.07496e-90	GBM.pembro	CXCR4	0.214	M5-CX3CR1-TMEM119-ADORA3
HLA-DQA1	1.70362e-89	0.586744	0.783	0.666	2.5515e-85	GBM.pembro	HLA-DQA1	0.117	M5-CX3CR1-TMEM119-ADORA3
SPP1	7.29346e-134	0.846623	0.988	0.882	1.09234e-129	GBM.new	SPP1	0.106	M6-GPNMB-APOE-CD68-Mphage
G0S2	4.09678e-30	1.06617	0.42	0.272	6.13574e-26	GBM.new	G0S2	0.148	M6-GPNMB-APOE-CD68-Mphage
CLK1	1.43948e-08	0.63764	0.376	0.548	0.000215592	GBM.new	CLK1	-0.172	M6-GPNMB-APOE-CD68-Mphage
ABL2	2.00658e-05	0.59674	0.267	0.365	0.300525	GBM.new	ABL2	-0.098	M6-GPNMB-APOE-CD68-Mphage
S100A8	2.95591e-05	1.09326	0.39	0.389	0.442707	GBM.new	S100A8	0.001	M6-GPNMB-APOE-CD68-Mphage
PLAU	3.55975e-05	0.667862	0.257	0.352	0.533143	GBM.new	PLAU	-0.095	M6-GPNMB-APOE-CD68-Mphage
NAMPT	5.53895e-05	0.648861	0.568	0.75	0.829569	GBM.new	NAMPT	-0.182	M6-GPNMB-APOE-CD68-Mphage
HAMP	0.00900931	0.774361	0.391	0.4	1	GBM.new	HAMP	-0.009	M6-GPNMB-APOE-CD68-Mphage
NME2	4.98357e-93	1.02105	0.411	0.117	7.46389e-89	GBM.rec	NME2	0.294	M6-GPNMB-APOE-CD68-Mphage
RETN	2.1355e-79	1.01425	0.305	0.068	3.19834e-75	GBM.rec	RETN	0.237	M6-GPNMB-APOE-CD68-Mphage
RNASEK	1.30686e-70	0.720061	0.446	0.176	1.95728e-66	GBM.rec	RNASEK	0.27	M6-GPNMB-APOE-CD68-Mphage
GABARAP	6.79422e-49	0.922673	0.705	0.49	1.01757e-44	GBM.rec	GABARAP	0.215	M6-GPNMB-APOE-CD68-Mphage
ALDOA	1.26434e-45	0.730177	0.5	0.276	1.89361e-41	GBM.rec	ALDOA	0.224	M6-GPNMB-APOE-CD68-Mphage
EEF1G	5.78012e-43	0.855254	0.349	0.164	8.65689e-39	GBM.rec	EEF1G	0.185	M6-GPNMB-APOE-CD68-Mphage
MRC1	5.10784e-38	0.622434	0.4	0.187	7.65001e-34	GBM.rec	MRC1	0.213	M6-GPNMB-APOE-CD68-Mphage
IFI6	5.36234e-35	0.626638	0.691	0.477	8.03118e-31	GBM.rec	IFI6	0.214	M6-GPNMB-APOE-CD68-Mphage
LYZ	5.00048e-20	1.19797	0.671	0.54	7.48922e-16	GBM.rec	LYZ	0.131	M6-GPNMB-APOE-CD68-Mphage
CFD	1.0201e-15	0.608028	0.63	0.553	1.5278e-11	GBM.rec	CFD	0.077	M6-GPNMB-APOE-CD68-Mphage
ISG15	1.28281e-14	0.82887	0.556	0.409	1.92126e-10	GBM.rec	ISG15	0.147	M6-GPNMB-APOE-CD68-Mphage
IFI27	5.36947e-05	0.995134	0.272	0.225	0.804185	GBM.rec	IFI27	0.047	M6-GPNMB-APOE-CD68-Mphage
HLA-DQA1	1.78263e-146	0.947306	0.885	0.598	2.66985e-142	GBM.pembro	HLA-DQA1	0.287	M6-GPNMB-APOE-CD68-Mphage
HLA-DRB1	1.74294e-122	0.670111	0.964	0.85	2.61041e-118	GBM.pembro	HLA-DRB1	0.114	M6-GPNMB-APOE-CD68-Mphage
PDK4	5.83015e-73	0.622005	0.651	0.354	8.73181e-69	GBM.pembro	PDK4	0.297	M6-GPNMB-APOE-CD68-Mphage
GBP4	1.71981e-70	0.585497	0.285	0.071	2.57576e-66	GBM.pembro	GBP4	0.214	M6-GPNMB-APOE-CD68-Mphage
STAT1	3.21103e-67	0.730765	0.51	0.261	4.80916e-63	GBM.pembro	STAT1	0.249	M6-GPNMB-APOE-CD68-Mphage
SERPING1	6.413e-67	0.653726	0.493	0.234	9.60475e-63	GBM.pembro	SERPING1	0.259	M6-GPNMB-APOE-CD68-Mphage
VAMP5	6.50287e-41	0.606797	0.434	0.242	9.73934e-37	GBM.pembro	VAMP5	0.192	M6-GPNMB-APOE-CD68-Mphage
GBP1	1.28199e-37	0.715692	0.283	0.125	1.92004e-33	GBM.pembro	GBP1	0.158	M6-GPNMB-APOE-CD68-Mphage
CXCL8	2.32696e-64	0.80593	0.649	0.52	3.48509e-60	GBM.new	CXCL8	0.129	M7-VCAN-GPNMB-ANGPTL4-GlycoHi
G0S2	1.02546e-59	0.822555	0.488	0.32	1.53582e-55	GBM.new	G0S2	0.168	M7-VCAN-GPNMB-ANGPTL4-GlycoHi
CXCL3	1.16158e-41	0.901498	0.35	0.223	1.7397e-37	GBM.new	CXCL3	0.127	M7-VCAN-GPNMB-ANGPTL4-GlycoHi
CCL20	5.10334e-34	0.895815	0.299	0.188	7.64328e-30	GBM.new	CCL20	0.111	M7-VCAN-GPNMB-ANGPTL4-GlycoHi
FN1	6.22441e-34	1.02074	0.357	0.244	9.32231e-30	GBM.new	FN1	0.113	M7-VCAN-GPNMB-ANGPTL4-GlycoHi
VCAN	1.57286e-25	0.718293	0.476	0.41	2.35567e-21	GBM.new	VCAN	0.066	M7-VCAN-GPNMB-ANGPTL4-GlycoHi
CXCL2	5.88228e-23	0.676842	0.356	0.272	8.80989e-19	GBM.new	CXCL2	0.084	M7-VCAN-GPNMB-ANGPTL4-GlycoHi
IL1B	5.5022e-20	0.628883	0.496	0.439	8.24065e-16	GBM.new	IL1B	0.057	M7-VCAN-GPNMB-ANGPTL4-GlycoHi
NME2	1.32822e-190	0.889411	0.392	0.094	1.98927e-186	GBM.rec	NME2	0.298	M7-VCAN-GPNMB-ANGPTL4-GlycoHi
RNASEK	1.26529e-129	0.74988	0.425	0.164	1.89503e-125	GBM.rec	RNASEK	0.261	M7-VCAN-GPNMB-ANGPTL4-GlycoHi
GABARAP	7.37638e-105	0.872733	0.65	0.421	1.10476e-100	GBM.rec	GABARAP	0.229	M7-VCAN-GPNMB-ANGPTL4-GlycoHi
RETN	7.25815e-100	0.893607	0.263	0.075	1.08705e-95	GBM.rec	RETN	0.188	M7-VCAN-GPNMB-ANGPTL4-GlycoHi
ALDOA	1.7585e-82	0.92589	0.575	0.369	2.63371e-78	GBM.rec	ALDOA	0.206	M7-VCAN-GPNMB-ANGPTL4-GlycoHi
MIF	1.59765e-65	0.663792	0.81	0.627	2.3928e-61	GBM.rec	MIF	0.183	M7-VCAN-GPNMB-ANGPTL4-GlycoHi
MRC1	2.04084e-44	0.690633	0.44	0.291	3.05656e-40	GBM.rec	MRC1	0.149	M7-VCAN-GPNMB-ANGPTL4-GlycoHi
CFD	2.14184e-35	0.59398	0.517	0.402	3.20783e-31	GBM.rec	CFD	0.115	M7-VCAN-GPNMB-ANGPTL4-GlycoHi
MMP19	5.99238e-26	0.703108	0.4	0.281	8.97479e-22	GBM.rec	MMP19	0.119	M7-VCAN-GPNMB-ANGPTL4-GlycoHi
LYZ	5.85224e-19	0.84117	0.608	0.551	8.76491e-15	GBM.rec	LYZ	0.057	M7-VCAN-GPNMB-ANGPTL4-GlycoHi
GBP5	2.80179e-126	0.680915	0.256	0.058	4.19623e-122	GBM.pembro	GBP5	0.198	M7-VCAN-GPNMB-ANGPTL4-GlycoHi
STAT1	3.0847e-119	0.749239	0.469	0.223	4.61996e-115	GBM.pembro	STAT1	0.246	M7-VCAN-GPNMB-ANGPTL4-GlycoHi
HLA-C	9.3902e-110	0.58657	0.883	0.765	1.40637e-105	GBM.pembro	HLA-C	0.118	M7-VCAN-GPNMB-ANGPTL4-GlycoHi
RARRES3	1.22399e-92	0.617391	0.359	0.151	1.83317e-88	GBM.pembro	RARRES3	0.208	M7-VCAN-GPNMB-ANGPTL4-GlycoHi
FGL2	7.51427e-86	0.62841	0.511	0.301	1.12541e-81	GBM.pembro	FGL2	0.21	M7-VCAN-GPNMB-ANGPTL4-GlycoHi
GBP1	6.47813e-81	0.711383	0.29	0.114	9.70229e-77	GBM.pembro	GBP1	0.176	M7-VCAN-GPNMB-ANGPTL4-GlycoHi
SLC40A1	1.38314e-76	0.680772	0.272	0.102	2.07153e-72	GBM.pembro	SLC40A1	0.17	M7-VCAN-GPNMB-ANGPTL4-GlycoHi
HLA-DQA1	6.83389e-75	0.64794	0.65	0.462	1.02351e-70	GBM.pembro	HLA-DQA1	0.188	M7-VCAN-GPNMB-ANGPTL4-GlycoHi
PDK4	1.79536e-51	0.591779	0.48	0.298	2.68892e-47	GBM.pembro	PDK4	0.182	M7-VCAN-GPNMB-ANGPTL4-GlycoHi
CCL4L2	1.49861e-24	0.667766	0.463	0.347	2.24447e-20	GBM.pembro	CCL4L2	0.116	M7-VCAN-GPNMB-ANGPTL4-GlycoHi
SPP1	1.5848e-134	1.47305	0.891	0.604	2.37356e-130	GBM.new	SPP1	0.287	Mono-FCN1-S100A8-9-VCAN
G0S2	5.13751e-51	1.10872	0.659	0.439	7.69445e-47	GBM.new	G0S2	0.22	Mono-FCN1-S100A8-9-VCAN
CXCL8	4.92957e-48	1.08328	0.688	0.476	7.38301e-44	GBM.new	CXCL8	0.212	Mono-FCN1-S100A8-9-VCAN
CXCL3	5.73093e-40	1.32803	0.446	0.227	8.58322e-36	GBM.new	CXCL3	0.219	Mono-FCN1-S100A8-9-VCAN
CCL20	9.10628e-33	1.15942	0.424	0.227	1.36385e-28	GBM.new	CCL20	0.197	Mono-FCN1-S100A8-9-VCAN
CXCL2	1.14405e-26	0.933491	0.525	0.365	1.71345e-22	GBM.new	CXCL2	0.16	Mono-FCN1-S100A8-9-VCAN
CCL3	1.36912e-21	0.616355	0.651	0.527	2.05053e-17	GBM.new	CCL3	0.124	Mono-FCN1-S100A8-9-VCAN
PLIN2	1.79711e-19	0.966191	0.691	0.718	2.69153e-15	GBM.new	PLIN2	-0.027	Mono-FCN1-S100A8-9-VCAN
ALOX5AP	6.28877e-19	0.959521	0.636	0.597	9.41869e-15	GBM.new	ALOX5AP	0.039	Mono-FCN1-S100A8-9-VCAN
FCGBP	7.35713e-16	1.08109	0.268	0.152	1.10188e-11	GBM.new	FCGBP	0.116	Mono-FCN1-S100A8-9-VCAN
SLC16A10	3.69795e-15	0.743586	0.276	0.159	5.53842e-11	GBM.new	SLC16A10	0.117	Mono-FCN1-S100A8-9-VCAN
SEC61G	1.00818e-12	0.816802	0.614	0.656	1.50996e-08	GBM.new	SEC61G	-0.042	Mono-FCN1-S100A8-9-VCAN
TIMP1	7.78196e-10	0.683121	0.726	0.857	1.1655e-05	GBM.new	TIMP1	-0.131	Mono-FCN1-S100A8-9-VCAN
BAG3	7.55098e-07	0.695581	0.286	0.221	0.0113091	GBM.new	BAG3	0.065	Mono-FCN1-S100A8-9-VCAN
CTSL	9.83976e-06	0.749857	0.547	0.583	0.14737	GBM.new	CTSL	-0.036	Mono-FCN1-S100A8-9-VCAN
LDHA	2.97671e-05	0.625503	0.642	0.76	0.445822	GBM.new	LDHA	-0.118	Mono-FCN1-S100A8-9-VCAN
IL1RN	0.000749628	0.623124	0.326	0.291	1	GBM.new	IL1RN	0.035	Mono-FCN1-S100A8-9-VCAN
ERO1A	0.00238487	0.587614	0.295	0.273	1	GBM.new	ERO1A	0.022	Mono-FCN1-S100A8-9-VCAN
IL10	0.00961468	0.632505	0.286	0.261	1	GBM.new	IL10	0.025	Mono-FCN1-S100A8-9-VCAN
CFD	4.10898e-46	0.881654	0.754	0.591	6.15402e-42	GBM.rec	CFD	0.163	Mono-FCN1-S100A8-9-VCAN
LYZ	1.19402e-34	0.799182	0.907	0.835	1.78828e-30	GBM.rec	LYZ	0.072	Mono-FCN1-S100A8-9-VCAN
THBS1	3.20423e-27	0.682259	0.69	0.567	4.79897e-23	GBM.rec	THBS1	0.123	Mono-FCN1-S100A8-9-VCAN
MRC1	5.33992e-23	0.813469	0.358	0.211	7.99759e-19	GBM.rec	MRC1	0.147	Mono-FCN1-S100A8-9-VCAN
RETN	2.40463e-17	0.922507	0.468	0.333	3.60142e-13	GBM.rec	RETN	0.135	Mono-FCN1-S100A8-9-VCAN
IL1R2	0.00108738	0.601659	0.379	0.333	1	GBM.rec	IL1R2	0.046	Mono-FCN1-S100A8-9-VCAN
RARRES3	1.24284e-126	0.962705	0.6	0.187	1.8614e-122	GBM.pembro	RARRES3	0.413	Mono-FCN1-S100A8-9-VCAN
VAMP5	2.13781e-120	1.07618	0.719	0.337	3.2018e-116	GBM.pembro	VAMP5	0.382	Mono-FCN1-S100A8-9-VCAN
SERPING1	4.64481e-113	0.985187	0.468	0.1	6.95653e-109	GBM.pembro	SERPING1	0.368	Mono-FCN1-S100A8-9-VCAN
GBP5	2.98892e-110	1.17875	0.453	0.098	4.47651e-106	GBM.pembro	GBP5	0.355	Mono-FCN1-S100A8-9-VCAN
HLA-DQA1	2.91309e-108	1.09893	0.755	0.408	4.36294e-104	GBM.pembro	HLA-DQA1	0.347	Mono-FCN1-S100A8-9-VCAN
HLA-DRB1	4.76887e-105	0.771547	0.955	0.779	7.14233e-101	GBM.pembro	HLA-DRB1	0.176	Mono-FCN1-S100A8-9-VCAN
STAT1	3.52197e-103	1.0399	0.608	0.253	5.27485e-99	GBM.pembro	STAT1	0.355	Mono-FCN1-S100A8-9-VCAN
HLA-DPA1	2.23844e-100	0.804578	0.925	0.715	3.35251e-96	GBM.pembro	HLA-DPA1	0.21	Mono-FCN1-S100A8-9-VCAN
CXCL9	2.42504e-99	1.82426	0.261	0.006	3.63198e-95	GBM.pembro	CXCL9	0.255	Mono-FCN1-S100A8-9-VCAN
PSME2	5.1898e-96	0.905328	0.786	0.522	7.77276e-92	GBM.pembro	PSME2	0.264	Mono-FCN1-S100A8-9-VCAN
GBP1	3.80217e-94	1.41315	0.476	0.14	5.69451e-90	GBM.pembro	GBP1	0.336	Mono-FCN1-S100A8-9-VCAN
EPSTI1	2.80347e-91	0.689113	0.555	0.199	4.19876e-87	GBM.pembro	EPSTI1	0.356	Mono-FCN1-S100A8-9-VCAN
PSMB9	3.95916e-91	0.707646	0.729	0.414	5.92963e-87	GBM.pembro	PSMB9	0.315	Mono-FCN1-S100A8-9-VCAN
HLA-DQB1	4.7164e-88	0.688494	0.855	0.574	7.06375e-84	GBM.pembro	HLA-DQB1	0.281	Mono-FCN1-S100A8-9-VCAN
UBE2L6	2.14865e-86	0.71045	0.629	0.292	3.21803e-82	GBM.pembro	UBE2L6	0.337	Mono-FCN1-S100A8-9-VCAN
TAP1	1.03752e-84	0.732811	0.514	0.183	1.55389e-80	GBM.pembro	TAP1	0.331	Mono-FCN1-S100A8-9-VCAN
CALHM6	2.75715e-83	0.87107	0.619	0.285	4.12939e-79	GBM.pembro	CALHM6	0.334	Mono-FCN1-S100A8-9-VCAN
HLA-DPB1	3.44301e-83	0.762588	0.903	0.716	5.1566e-79	GBM.pembro	HLA-DPB1	0.187	Mono-FCN1-S100A8-9-VCAN
IRF1	3.60887e-83	0.97633	0.634	0.304	5.405e-79	GBM.pembro	IRF1	0.33	Mono-FCN1-S100A8-9-VCAN
CXCL10	7.0687e-81	2.05841	0.267	0.025	1.05868e-76	GBM.pembro	CXCL10	0.242	Mono-FCN1-S100A8-9-VCAN
IFITM1	5.15751e-80	1.20099	0.323	0.053	7.7244e-76	GBM.pembro	IFITM1	0.27	Mono-FCN1-S100A8-9-VCAN
LAP3	4.29011e-79	0.71527	0.692	0.402	6.4253e-75	GBM.pembro	LAP3	0.29	Mono-FCN1-S100A8-9-VCAN
LY6E	2.55398e-78	0.66986	0.674	0.335	3.82509e-74	GBM.pembro	LY6E	0.339	Mono-FCN1-S100A8-9-VCAN
GBP4	1.52903e-76	0.825376	0.384	0.1	2.29003e-72	GBM.pembro	GBP4	0.284	Mono-FCN1-S100A8-9-VCAN
CXCR4	6.51733e-76	0.639224	0.812	0.501	9.761e-72	GBM.pembro	CXCR4	0.311	Mono-FCN1-S100A8-9-VCAN
CD74	6.56301e-73	0.926721	0.975	0.91	9.82942e-69	GBM.pembro	CD74	0.065	Mono-FCN1-S100A8-9-VCAN
ANKRD22	4.6224e-71	0.603745	0.361	0.093	6.92296e-67	GBM.pembro	ANKRD22	0.268	Mono-FCN1-S100A8-9-VCAN
IFITM3	1.0107e-63	0.846732	0.793	0.56	1.51372e-59	GBM.pembro	IFITM3	0.233	Mono-FCN1-S100A8-9-VCAN
FGL2	3.0739e-60	0.631809	0.743	0.468	4.60378e-56	GBM.pembro	FGL2	0.275	Mono-FCN1-S100A8-9-VCAN
PPA1	2.35437e-56	0.606342	0.58	0.306	3.52614e-52	GBM.pembro	PPA1	0.274	Mono-FCN1-S100A8-9-VCAN
WARS	1.18504e-50	0.749275	0.595	0.336	1.77484e-46	GBM.pembro	WARS	0.259	Mono-FCN1-S100A8-9-VCAN
RNASEK	2.15879e-41	0.664749	0.425	0.2	3.23322e-37	GBM.pembro	RNASEK	0.225	Mono-FCN1-S100A8-9-VCAN
NME2	1.84189e-30	0.656744	0.312	0.139	2.75861e-26	GBM.pembro	NME2	0.173	Mono-FCN1-S100A8-9-VCAN
GABARAP	3.22447e-30	0.654872	0.634	0.441	4.82929e-26	GBM.pembro	GABARAP	0.193	Mono-FCN1-S100A8-9-VCAN
SPP1	6.89515e-126	1.64989	0.897	0.71	1.03269e-121	GBM.new	SPP1	0.187	DC
G0S2	2.40404e-20	1.13493	0.412	0.277	3.60053e-16	GBM.new	G0S2	0.135	DC
FCGBP	1.60934e-11	1.08437	0.325	0.23	2.41031e-07	GBM.new	FCGBP	0.095	DC
ACSL1	1.13463e-06	0.660457	0.398	0.587	0.0169933	GBM.new	ACSL1	-0.189	DC
SORL1	0.000368259	0.624973	0.317	0.445	1	GBM.new	SORL1	-0.128	DC
CD163	0.000563973	0.691969	0.426	0.605	1	GBM.new	CD163	-0.179	DC
S100A9	0.000762677	0.791447	0.272	0.237	1	GBM.new	S100A9	0.035	DC
GABARAP	7.13914e-26	0.691511	0.629	0.474	1.06923e-21	GBM.rec	GABARAP	0.155	DC
EEF1G	3.52613e-20	0.928197	0.371	0.235	5.28108e-16	GBM.rec	EEF1G	0.136	DC
IFI6	9.41633e-15	0.719391	0.536	0.409	1.41028e-10	GBM.rec	IFI6	0.127	DC
ISG15	4.3194e-05	0.828016	0.471	0.419	0.646917	GBM.rec	ISG15	0.052	DC
VAMP5	6.10242e-85	0.842359	0.606	0.309	9.13959e-81	GBM.pembro	VAMP5	0.297	DC
STAT1	1.88843e-83	0.726019	0.556	0.249	2.8283e-79	GBM.pembro	STAT1	0.307	DC
CXCL9	1.8474e-82	1.6413	0.251	0.019	2.76685e-78	GBM.pembro	CXCL9	0.232	DC
IDO1	3.31739e-79	1.39777	0.301	0.049	4.96845e-75	GBM.pembro	IDO1	0.252	DC
GBP5	1.26218e-73	0.673733	0.301	0.057	1.89036e-69	GBM.pembro	GBP5	0.244	DC
PSME2	1.28938e-66	0.708306	0.786	0.551	1.9311e-62	GBM.pembro	PSME2	0.235	DC
GBP4	5.19342e-56	0.604731	0.375	0.142	7.77818e-52	GBM.pembro	GBP4	0.233	DC
RARRES3	6.14945e-56	0.61347	0.525	0.281	9.21004e-52	GBM.pembro	RARRES3	0.244	DC
GBP1	8.39866e-54	1.01974	0.393	0.165	1.25787e-49	GBM.pembro	GBP1	0.228	DC
IRF1	1.74069e-43	0.595953	0.513	0.292	2.60704e-39	GBM.pembro	IRF1	0.221	DC
WARS	3.34352e-43	0.768789	0.445	0.24	5.0076e-39	GBM.pembro	WARS	0.205	DC
TXN	8.02436e-35	0.761839	0.68	0.466	1.20181e-30	GBM.pembro	TXN	0.214	DC
G0S2	1.15677e-99	1.20731	0.506	0.298	1.73249e-95	GBM.new	G0S2	0.208	Proliferating
CXCL8	9.04163e-47	1.05024	0.453	0.334	1.35417e-42	GBM.new	CXCL8	0.119	Proliferating
GRASP	6.57177e-37	0.594759	0.212	0.373	9.84253e-33	GBM.new	GRASP	-0.161	Proliferating
CCL20	1.39271e-28	1.08206	0.261	0.163	2.08587e-24	GBM.new	CCL20	0.098	Proliferating
ELL2	5.64655e-24	0.738177	0.391	0.565	8.45683e-20	GBM.new	ELL2	-0.174	Proliferating
DNAJB6	1.5683e-22	0.591177	0.43	0.629	2.34884e-18	GBM.new	DNAJB6	-0.199	Proliferating
SERPINB9	5.04229e-21	0.708883	0.384	0.551	7.55184e-17	GBM.new	SERPINB9	-0.167	Proliferating
ACSL1	1.06563e-20	0.934141	0.424	0.608	1.59599e-16	GBM.new	ACSL1	-0.184	Proliferating
IL1B	8.41287e-19	0.737015	0.531	0.509	1.26e-14	GBM.new	IL1B	0.022	Proliferating
FN1	2.66099e-15	0.906518	0.326	0.262	3.98537e-11	GBM.new	FN1	0.064	Proliferating
WTAP	2.06534e-11	0.728222	0.332	0.461	3.09326e-07	GBM.new	WTAP	-0.129	Proliferating
CLK1	2.4105e-11	0.647349	0.387	0.524	3.6102e-07	GBM.new	CLK1	-0.137	Proliferating
ICAM1	3.32162e-11	0.589074	0.287	0.396	4.9748e-07	GBM.new	ICAM1	-0.109	Proliferating
VCAN	1.2263e-09	0.849092	0.259	0.218	1.83662e-05	GBM.new	VCAN	0.041	Proliferating
PFKFB3	3.58976e-08	0.863155	0.34	0.452	0.000537639	GBM.new	PFKFB3	-0.112	Proliferating
TNFAIP3	1.39306e-06	0.6084	0.428	0.561	0.0208639	GBM.new	TNFAIP3	-0.133	Proliferating
CD83	4.1341e-06	0.594118	0.484	0.629	0.0619165	GBM.new	CD83	-0.145	Proliferating
NAMPT	5.36911e-06	1.04862	0.591	0.675	0.0804131	GBM.new	NAMPT	-0.084	Proliferating
HIF1A	6.99851e-06	0.644586	0.524	0.686	0.104817	GBM.new	HIF1A	-0.162	Proliferating
ABL2	3.64704e-05	0.712177	0.286	0.369	0.546217	GBM.new	ABL2	-0.083	Proliferating
OLR1	4.53436e-05	0.622	0.492	0.634	0.679111	GBM.new	OLR1	-0.142	Proliferating
PLAUR	0.000784048	0.85322	0.596	0.71	1	GBM.new	PLAUR	-0.114	Proliferating
LMNA	0.000935402	0.829565	0.381	0.412	1	GBM.new	LMNA	-0.031	Proliferating
VEGFA	0.00115862	0.618265	0.305	0.361	1	GBM.new	VEGFA	-0.056	Proliferating
BCL2A1	0.00551951	0.730817	0.437	0.556	1	GBM.new	BCL2A1	-0.119	Proliferating
NME2	1.06801e-194	1.14507	0.467	0.129	1.59956e-190	GBM.rec	NME2	0.338	Proliferating
GABARAP	2.68755e-128	1.04647	0.686	0.419	4.02514e-124	GBM.rec	GABARAP	0.267	Proliferating
C1QC	1.18005e-105	0.622174	0.892	0.688	1.76737e-101	GBM.rec	C1QC	0.204	Proliferating
ALDOA	7.66843e-102	0.844294	0.594	0.324	1.1485e-97	GBM.rec	ALDOA	0.27	Proliferating
RNASEK	1.40255e-96	0.617185	0.423	0.18	2.10059e-92	GBM.rec	RNASEK	0.243	Proliferating
MIF	1.97683e-88	0.881206	0.73	0.466	2.9607e-84	GBM.rec	MIF	0.264	Proliferating
IFITM3	2.86033e-71	0.616006	0.751	0.511	4.28392e-67	GBM.rec	IFITM3	0.24	Proliferating
LY6E	3.65402e-56	0.759167	0.586	0.378	5.47263e-52	GBM.rec	LY6E	0.208	Proliferating
EEF1G	1.32527e-55	0.705904	0.36	0.182	1.98486e-51	GBM.rec	EEF1G	0.178	Proliferating
IFI6	3.64212e-44	0.86881	0.611	0.427	5.4548e-40	GBM.rec	IFI6	0.184	Proliferating
ISG15	1.56132e-18	1.07657	0.511	0.407	2.3384e-14	GBM.rec	ISG15	0.104	Proliferating
LYZ	4.10915e-14	1.26413	0.6	0.489	6.15427e-10	GBM.rec	LYZ	0.111	Proliferating
CFD	2.71123e-13	0.752032	0.384	0.302	4.06061e-09	GBM.rec	CFD	0.082	Proliferating
STAT1	2.35113e-200	1.03393	0.59	0.239	3.52128e-196	GBM.pembro	STAT1	0.351	Proliferating
GBP4	3.3861e-176	0.685501	0.367	0.086	5.07136e-172	GBM.pembro	GBP4	0.281	Proliferating
GBP5	4.21033e-175	0.849337	0.296	0.049	6.30581e-171	GBM.pembro	GBP5	0.247	Proliferating
HLA-DQA1	8.34855e-162	0.803619	0.789	0.484	1.25036e-157	GBM.pembro	HLA-DQA1	0.305	Proliferating
FGL2	1.91477e-151	0.681317	0.663	0.359	2.86775e-147	GBM.pembro	FGL2	0.304	Proliferating
RARRES3	7.81683e-149	0.796198	0.536	0.234	1.17073e-144	GBM.pembro	RARRES3	0.302	Proliferating
GBP1	3.06291e-144	1.09145	0.427	0.151	4.58732e-140	GBM.pembro	GBP1	0.276	Proliferating
IRF1	2.49188e-127	0.626149	0.489	0.211	3.73209e-123	GBM.pembro	IRF1	0.278	Proliferating
SERPING1	4.79093e-124	0.659786	0.425	0.157	7.17538e-120	GBM.pembro	SERPING1	0.268	Proliferating
TAP1	1.6414e-121	0.585169	0.468	0.2	2.45833e-117	GBM.pembro	TAP1	0.268	Proliferating
ISG20	5.77183e-111	0.623678	0.367	0.127	8.64447e-107	GBM.pembro	ISG20	0.24	Proliferating
PSME2	1.72865e-96	0.628142	0.777	0.537	2.58899e-92	GBM.pembro	PSME2	0.24	Proliferating
VAMP5	4.28202e-89	0.854578	0.512	0.283	6.41318e-85	GBM.pembro	VAMP5	0.229	Proliferating
WARS	1.66377e-73	0.616456	0.385	0.187	2.49183e-69	GBM.pembro	WARS	0.198	Proliferating
CCL5	3.78842e-48	0.590789	0.279	0.129	5.67392e-44	GBM.pembro	CCL5	0.15	Proliferating
