# Supplementary material for: Neoadjuvant PD-1 blockade induces T cell and cDC1 activation but fails to overcome the immunosuppressive tumor associated macrophages in recurrent glioblastoma
Source: Nat Commun. 2021 Nov 26;12:6938. doi: 10.1038/s41467-021-26940-2 (PMC8626557; doi:10.1038/s41467-021-26940-2)
Supplement: Supplementary file 14 — Source Data [file 41467_2021_26940_MOESM14_ESM.xlsx]

## Sheet: Figure 1f
	LB3018T	LB3484T	LB3491T	LB3499T	LB3548T	LB3550T	LB3571T	LB3584T	LB3588T	LB3598T	LB3606T	LB3607T	LB3608T	LB3612T	LB3663T	LB3667T	LB3706T	LB3714T	LB3724T	LB3733T	LB3738T	LB3755T	LB3768T	LB3769T	LB3776T	LB3802T	LB3810T	LB3811T	LB3812T	LB3815T	LB3836T	LB3851T	LB3853T	LB3854T	LB3864T	LB3865T	LB3869T	LB3871T	LB3872T	LB3883T	LB3914T	LB3915T	LB3927T	LB3931T	LB3933T	LB3941T	LB3944T	LB3958T	LB3963T
mg of tumor for digestion	n/a	2.34	5	6.3	1.2	3.08	0.32	1.7	1.7	4.2	1.1	2.8	0.7	1.04	2.9	4.1	5.5	0.5	5.5	1.8	1.4	3.5	4.1	4	1	3.4	3.75	4.1	2	1.1	0.77	1.4	5.1	5.1	5	4.8	2.5	1	2.7	4.8	1.4	1	4.9	1.7	2.7	2	2	2.3	3
total # of CD45 from digest	2600000	17000000	11600000	2300000	2500000	3150000	2400000	5550000	3200000	7000000	3500000	12000000	2480000	2550000	7500000	16500000	7500000	1700000	20200000	4200000	9000000	44000000	4000000	4500000	5000000	12500000	23800000	7500000	1500000	10000000	3500000	5000000	11000000	20000000	11500000	26000000	5000000	12500000	112000000	32400000	5500000	11500000	13000000	2750000	25000000	4250000	10000000	30500000	21000000
total events from cytof (from immuneatlas)	2959109	1099916	429421	1381726	1987594	3011041	73572	1352060	455230	2980895	582478	2108742	541983	495546	243177	530703	1171972	1289577	2619136	33712	740225	2978515	1556556	811496	179472	1309075	2913855	2950780	38865	1225686	12817	115432	537222	1925022	2962137	2985211	2216422	552011	2991355	392626	1150461	1663759	2976326	28771	2262615	917728	987851	35683	70265
Live Intact Cells	17454	328695	71734	31376	49596	23541	11752	184622	8133	40246	111297	230593	28780	11538	79425	134376	118635	167974	360720	9904	104211	234040	45384	48867	11218	168759	968677	352371	7494	357839	1902	16113	180511	129884	197872	273841	64523	111146	645046	22384	284567	696156	163074	1602	763647	37314	112528	17641	3260
% of Live Intact Cells	0.0058984	0.298836	0.167048	0.0227078	0.0249528	0.00781823	0.159735	0.136549	0.0178657	0.0135013	0.191075	0.109351	0.0531013	0.0232834	0.326614	0.253204	0.101227	0.130255	0.137725	0.293783	0.140783	0.0785761	0.0291567	0.0602184	0.0625056	0.128915	0.332438	0.119416	0.192821	0.29195	0.148397	0.139589	0.336008	0.0674714	0.0668004	0.0917325	0.0291113	0.201347	0.215637	0.057011	0.24735	0.418424	0.0547904	0.0556811	0.337506	0.0406591	0.113912	0.494381	0.0463958
Total Number of non-tumor live intact CD45's collected from tumor specimen	15335.8	5.08022e+06	1.93776e+06	52228	62382	24627.4	383363	757845	57170.2	94509.2	668763	1.31221e+06	131691	59372.7	2.4496e+06	4.17786e+06	759201	221434	2.78204e+06	1.23389e+06	1.26705e+06	3.45735e+06	116627	270983	312528	1.61143e+06	7.91203e+06	895622	289232	2.9195e+06	519388	697943	3.69609e+06	1.34943e+06	768205	2.38505e+06	145557	2.51684e+06	2.41513e+07	1.84716e+06	1.36043e+06	4.81187e+06	712275	153123	8.43766e+06	172801	1.13912e+06	1.50786e+07	974312
Density		2.17103e+06	387552	8290.16	51985	7995.91	1.19801e+06	445791	33629.5	22502.2	607966	468647	188130	57089.1	844691	1.01899e+06	138037	442867	505826	685493	905033	987813	28445.5	67745.7	312528	473951	2.10988e+06	218444	144616	2.65409e+06	674530	498531	724724	264594	153641	496885	58222.7	2.51684e+06	8.94493e+06	384824	971734	4.81187e+06	145362	90072.3	3.12506e+06	86400.6	569560	6.55592e+06	324771
Total Number of "known" cells	13476.6	4.93035e+06	1.86432e+06	51758	61992.1	24467.3	377067	744242	55982.3	90984	646225	1.29384e+06	119358	54545.9	2.32296e+06	4.00511e+06	744928	164392	2.69427e+06	845806	1.2296e+06	3.34619e+06	108410	256079	282133	1.49114e+06	7.69366e+06	764637	275068	2.81162e+06	405789	507702	3.35439e+06	1.24707e+06	738091	2.36e+06	106191	2.38546e+06	2.34147e+07	1.47699e+06	1.30948e+06	4.54265e+06	700451	136970	8.18326e+06	168749	1.09042e+06	1.19314e+07	446510
Cell Counts (subsampled max 20000 live intact cells from each sample)																					Percentage/Proportion
	LB3018T	LB3484T	LB3491T	LB3499T	LB3548T	LB3550T	LB3571T	LB3584T	LB3588T	LB3598T	LB3606T	LB3607T	LB3608T	LB3612T	LB3663T	LB3667T	LB3706T	LB3714T	LB3724T	LB3733T	LB3738T	LB3755T	LB3768T	LB3769T	LB3776T	LB3802T	LB3810T	LB3811T	LB3812T	LB3815T	LB3836T	LB3851T	LB3853T	LB3854T	LB3864T	LB3865T	LB3869T	LB3871T	LB3872T	LB3883T	LB3914T	LB3915T	LB3927T	LB3931T	LB3933T	LB3941T	LB3944T	LB3958T	LB3963T
CD3+	1201	714	1494	2553	983	4817	319	983	991	2201	6062	1464	1632	1197	2514	4490	1006	4718	656	1661	1360	5671	2992	2757	1125	2305	1914	5482	1131	469	466	2063	2349	1085	4515	1689	2423	1167	5682	1982	11533	1461	976	377	461	734	11419	2565	650
Myeloid	12729	15522	16440	16678	17983	13987	11063	13228	1350	14176	11712	13388	14024	5118	15174	12891	10025	1576	14329	3923	14244	12472	11702	10411	8224	14116	12289	9915	5747	18474	818	8478	15286	16047	12485	17583	11005	17112	13209	9787	6110	17116	12199	901	17659	16918	5386	10851	658
NK	0	240	126	39	98	121	20	63	98	59	226	837	213	6	176	102	9	9	49	166	8	6	110	1599	98	7	11	64	60	17	27	32	0	3	12	5	0	4	0	23	6	4	3	7	4	1	17	0	0
CD15+CD16+	158	107	54	415	26	68	13	915	4854	160	169	673	60	218	242	114	221	41	243	224	55	52	108	115	84	97	12	29	41	19	48	158	157	94	80	26	39	24	37	827	22	149	53	40	24	89	69	334	8
CD56+CD16-	1250	2827	1128	135	785	877	144	4452	671	2658	1157	3358	2198	4061	860	1576	8363	8504	4092	815	3742	1156	3679	4018	596	1982	5222	1585	148	282	127	990	359	1254	2124	487	1124	649	462	3373	1580	151	6437	108	1249	1789	2254	209	178
Unknown	2116	590	758	180	125	130	193	359	169	746	674	280	1873	938	1034	827	376	5152	631	3115	591	643	1409	1100	1091	1493	552	2925	367	739	416	4392	1849	1517	784	210	5409	1044	610	4008	749	1119	332	169	603	469	855	3682	1766
Total	17454	20000	20000	20000	20000	20000	11752	20000	8133	20000	20000	20000	20000	11538	20000	20000	20000	20000	20000	9904	20000	20000	20000	20000	11218	20000	20000	20000	7494	20000	1902	16113	20000	20000	20000	20000	20000	20000	20000	20000	20000	20000	20000	1602	20000	20000	20000	17641	3260
Total of Known Cells	15338	19410	19242	19820	19875	19870	11559	19641	7964	19254	19326	19720	18127	10600	18966	19173	19624	14848	19369	6789	19409	19357	18591	18900	10127	18507	19448	17075	7127	19261	1486	11721	18151	18483	19216	19790	14591	18956	19390	15992	19251	18881	19668	1433	19397	19531	19145	13959	1494
Percentage/Proportion																					Percentage/Proportion
	LB3018T	LB3484T	LB3491T	LB3499T	LB3548T	LB3550T	LB3571T	LB3584T	LB3588T	LB3598T	LB3606T	LB3607T	LB3608T	LB3612T	LB3663T	LB3667T	LB3706T	LB3714T	LB3724T	LB3733T	LB3738T	LB3755T	LB3768T	LB3769T	LB3776T	LB3802T	LB3810T	LB3811T	LB3812T	LB3815T	LB3836T	LB3851T	LB3853T	LB3854T	LB3864T	LB3865T	LB3869T	LB3871T	LB3872T	LB3883T	LB3914T	LB3915T	LB3927T	LB3931T	LB3933T	LB3941T	LB3944T	LB3958T	LB3963T
CD3+	0.0688094	0.0357	0.0747	0.12765	0.04915	0.24085	0.0271443	0.04915	0.121849	0.11005	0.3031	0.0732	0.0816	0.103744	0.1257	0.2245	0.0503	0.2359	0.0328	0.16771	0.068	0.28355	0.1496	0.13785	0.100285	0.11525	0.0957	0.2741	0.150921	0.02345	0.245005	0.128033	0.11745	0.05425	0.22575	0.08445	0.12115	0.05835	0.2841	0.0991	0.57665	0.07305	0.0488	0.235331	0.02305	0.0367	0.57095	0.1454	0.199387
Myeloid	0.729288	0.7761	0.822	0.8339	0.89915	0.69935	0.941372	0.6614	0.16599	0.7088	0.5856	0.6694	0.7012	0.443578	0.7587	0.64455	0.50125	0.0788	0.71645	0.396103	0.7122	0.6236	0.5851	0.52055	0.733108	0.7058	0.61445	0.49575	0.76688	0.9237	0.430074	0.526159	0.7643	0.80235	0.62425	0.87915	0.55025	0.8556	0.66045	0.48935	0.3055	0.8558	0.60995	0.562422	0.88295	0.8459	0.2693	0.615101	0.20184
NK	0	0.012	0.0063	0.00195	0.0049	0.00605	0.00170184	0.00315	0.0120497	0.00295	0.0113	0.04185	0.01065	0.000520021	0.0088	0.0051	0.00045	0.00045	0.00245	0.0167609	0.0004	0.0003	0.0055	0.07995	0.00873596	0.00035	0.00055	0.0032	0.00800641	0.00085	0.0141956	0.00198597	0	0.00015	0.0006	0.00025	0	0.0002	0	0.00115	0.0003	0.0002	0.00015	0.00436954	0.0002	5e-05	0.00085	0	0
CD15+CD16+	0.00905237	0.00535	0.0027	0.02075	0.0013	0.0034	0.00110619	0.04575	0.596828	0.008	0.00845	0.03365	0.003	0.0188941	0.0121	0.0057	0.01105	0.00205	0.01215	0.0226171	0.00275	0.0026	0.0054	0.00575	0.00748797	0.00485	0.0006	0.00145	0.00547104	0.00095	0.0252366	0.00980575	0.00785	0.0047	0.004	0.0013	0.00195	0.0012	0.00185	0.04135	0.0011	0.00745	0.00265	0.0249688	0.0012	0.00445	0.00345	0.0189332	0.00245399
CD56+CD16-	0.0716168	0.14135	0.0564	0.00675	0.03925	0.04385	0.0122532	0.2226	0.0825034	0.1329	0.05785	0.1679	0.1099	0.351967	0.043	0.0788	0.41815	0.4252	0.2046	0.08229	0.1871	0.0578	0.18395	0.2009	0.0531289	0.0991	0.2611	0.07925	0.0197491	0.0141	0.0667718	0.0614411	0.01795	0.0627	0.1062	0.02435	0.0562	0.03245	0.0231	0.16865	0.079	0.00755	0.32185	0.0674157	0.06245	0.08945	0.1127	0.0118474	0.0546012
Unknown	0.121233	0.0295	0.0379	0.009	0.00625	0.0065	0.0164227	0.01795	0.0207795	0.0373	0.0337	0.014	0.09365	0.0812966	0.0517	0.04135	0.0188	0.2576	0.03155	0.314519	0.02955	0.03215	0.07045	0.055	0.0972544	0.07465	0.0276	0.14625	0.0489725	0.03695	0.218717	0.272575	0.09245	0.07585	0.0392	0.0105	0.27045	0.0522	0.0305	0.2004	0.03745	0.05595	0.0166	0.105493	0.03015	0.02345	0.04275	0.208718	0.541718
Total	1	1	1	1	1	1	1	1	1	1	1	1	1	1	1	1	1	1	1	1	1	1	1	1	1	1	1	1	1	1	1	1	1	1	1	1	1	1	1	1	1	1	1	1	1	1	1	1	1
Total Number of Cells in each Cluster																					Percentage/Proportion
	LB3018T	LB3484T	LB3491T	LB3499T	LB3548T	LB3550T	LB3571T	LB3584T	LB3588T	LB3598T	LB3606T	LB3607T	LB3608T	LB3612T	LB3663T	LB3667T	LB3706T	LB3714T	LB3724T	LB3733T	LB3738T	LB3755T	LB3768T	LB3769T	LB3776T	LB3802T	LB3810T	LB3811T	LB3812T	LB3815T	LB3836T	LB3851T	LB3853T	LB3854T	LB3864T	LB3865T	LB3869T	LB3871T	LB3872T	LB3883T	LB3914T	LB3915T	LB3927T	LB3931T	LB3933T	LB3941T	LB3944T	LB3958T	LB3963T
CD3+	1055.25	181364	144751	6666.91	3066.07	5931.51	10406.1	37248.1	6966.15	10400.7	202702	96053.9	10746	6159.57	307915	937930	38187.8	52236.2	91250.9	206935	86159.1	980331	17447.4	37355	31341.9	185718	757181	245490	43651.1	68462.3	127253	89360	434106	73206.5	173422	201417	17634.2	146858	6.86139e+06	183053	784490	351507	34759	36034.5	194488	6341.8	650380	2.19243e+06	194265
Myeloid	11184.2	3.94276e+06	1.59284e+06	43552.9	56090.7	17223.2	360887	501239	9489.71	66988.1	391627	878395	92341.9	26336.4	1.85852e+06	2.69284e+06	380550	17449	1.99319e+06	488746	902390	2.156e+06	68238.3	141060	229117	1.13735e+06	4.86155e+06	444004	221806	2.69674e+06	223375	367229	2.82492e+06	1.08271e+06	479552	2.09681e+06	80092.6	2.15341e+06	1.59507e+07	903906	415611	4.118e+06	434452	86119.7	7.45003e+06	146173	306765	9.27488e+06	196656
NK	0	60962.6	12207.9	101.845	305.672	148.996	652.422	2387.21	688.883	278.802	7557.02	54916.1	1402.51	30.875	21556.5	21307.1	341.641	99.6452	6816	20681.1	506.818	1037.2	641.447	21665.1	2730.23	564.002	4351.62	2865.99	2315.71	2481.57	7373.02	1386.1	0	202.414	460.923	596.262	0	503.369	0	2124.23	408.128	962.374	106.841	669.077	1687.53	8.64006	968.251	0	0
CD15+CD16+	138.826	27179.2	5231.95	1083.73	81.0965	83.7332	424.074	34671.4	34120.8	756.074	5651.04	44155.9	395.074	1121.79	29640.2	23813.8	8389.17	453.939	33801.8	27907	3484.38	8989.1	629.784	1558.15	2340.2	7815.45	4747.22	1298.65	1582.4	2773.52	13107.6	6843.86	29014.3	6342.32	3072.82	3100.56	283.836	3020.21	44679.9	76379.9	1496.47	35848.4	1887.53	3823.29	10125.2	768.965	3929.96	285486	2390.95
CD56+CD16-	1098.3	718089	109290	352.539	2448.49	1079.91	4697.44	168696	4716.74	12560.3	38687.9	220320	14472.9	20897.3	105333	329216	317460	94153.6	569206	101537	237064	199835	21453.5	54440.5	16604.3	159693	2.06583e+06	70978	5712.08	41164.9	34680.5	42882.4	66344.8	84609.2	81583.4	58075.9	8180.28	81671.6	557895	311523	107474	36329.6	229246	10322.9	526932	15457.1	128379	178642	53198.6
Unknown	1859.21	149866	73441.1	470.052	389.887	160.078	6295.87	13603.3	1187.97	3525.19	22537.3	18371	12332.9	4826.8	126645	172755	14273	57041.3	87773.4	388081	37441.2	111154	8216.35	14904.1	30394.7	120294	218372	130985	14164.4	107876	113599	190242	341704	102354	30113.6	25043	39365.8	131379	736615	370170	50948	269224	11823.8	16153.4	254395	4052.19	48697.3	3.14718e+06	527802
Total	15335.8	5.08022e+06	1.93776e+06	52228	62382	24627.4	383363	757845	57170.2	94509.2	668763	1.31221e+06	131691	59372.7	2.4496e+06	4.17786e+06	759201	221434	2.78204e+06	1.23389e+06	1.26705e+06	3.45735e+06	116627	270983	312528	1.61143e+06	7.91203e+06	895622	289232	2.9195e+06	519388	697943	3.69609e+06	1.34943e+06	768205	2.38505e+06	145557	2.51684e+06	2.41513e+07	1.84716e+06	1.36043e+06	4.81187e+06	712275	153123	8.43766e+06	172801	1.13912e+06	1.50786e+07	974312
Density
	LB3018T	LB3484T	LB3491T	LB3499T	LB3548T	LB3550T	LB3571T	LB3584T	LB3588T	LB3598T	LB3606T	LB3607T	LB3608T	LB3612T	LB3663T	LB3667T	LB3706T	LB3714T	LB3724T	LB3733T	LB3738T	LB3755T	LB3768T	LB3769T	LB3776T	LB3802T	LB3810T	LB3811T	LB3812T	LB3815T	LB3836T	LB3851T	LB3853T	LB3854T	LB3864T	LB3865T	LB3869T	LB3871T	LB3872T	LB3883T	LB3914T	LB3915T	LB3927T	LB3931T	LB3933T	LB3941T	LB3944T	LB3958T	LB3963T
CD3+		77505.9	28950.1	1058.24	2555.06	1925.82	32519.2	21910.6	4097.73	2476.37	184274	34305	15351.4	5922.66	106178	228763	6943.24	104472	16591.1	114964	61542.2	280095	4255.45	9338.75	31341.9	54622.9	201915	59875.6	21825.5	62238.4	165263	63828.5	85118.8	14354.2	34684.4	41961.9	7053.68	146858	2.54125e+06	38136.1	560350	351507	7093.68	21196.8	72032.6	3170.9	325190	953231	64754.9
Myeloid		1.68494e+06	318568	6913.16	46742.3	5591.94	1.12777e+06	294846	5582.18	15949.6	356025	313712	131917	25323.5	640867	656791	69190.8	34898	362399	271525	644564	616000	16643.5	35265	229117	334515	1.29641e+06	108294	110903	2.45158e+06	290098	262307	553906	212297	95910.4	436836	32037	2.15341e+06	5.90768e+06	188314	296865	4.118e+06	88663.7	50658.6	2.75927e+06	73086.3	153382	4.03256e+06	65551.8
NK		26052.4	2441.58	16.1658	254.726	48.3753	2038.82	1404.24	405.225	66.3815	6870.02	19612.9	2003.59	29.6875	7433.28	5196.85	62.1165	199.29	1239.27	11489.5	362.013	296.344	156.45	5416.27	2730.23	165.883	1160.43	699.022	1157.85	2255.98	9575.35	990.07	0	39.6891	92.1846	124.221	0	503.369	0	442.548	291.52	962.374	21.8043	393.574	625.012	4.32003	484.126	0	0
CD15+CD16+		11615	1046.39	172.021	67.5805	27.1861	1325.23	20395	20071	180.018	5137.31	15770	564.391	1078.65	10220.8	5808.25	1525.3	907.878	6145.78	15503.9	2488.84	2568.31	153.606	389.538	2340.2	2298.66	1265.93	316.744	791.2	2521.39	17022.8	4888.47	5689.08	1243.59	614.564	645.95	113.534	3020.21	16548.1	15912.5	1068.91	35848.4	385.21	2249	3750.07	384.483	1964.98	124124	796.983
CD56+CD16-		306876	21857.9	55.9586	2040.41	350.621	14679.5	99233.1	2774.55	2990.54	35170.8	78685.8	20675.5	20093.5	36321.7	80296.5	57720	188307	103492	56409.2	169332	57095.6	5232.56	13610.1	16604.3	46968.6	550888	17311.7	2856.04	37422.7	45039.6	30630.3	13008.8	16590	16316.7	12099.1	3272.11	81671.6	206628	64900.6	76767	36329.6	46784.8	6072.29	195160	7728.53	64189.4	77670.6	17732.9
Unknown		64045.5	14688.2	74.6114	324.906	51.9734	19674.6	8001.95	698.806	839.332	20488.5	6561.06	17618.4	4641.15	43670.5	42135.3	2595.09	114083	15958.8	215601	26743.7	31758.2	2003.99	3726.01	30394.7	35380.4	58232.6	31947.5	7082.21	98068.7	147531	135887	67000.7	20069.4	6022.73	5217.29	15746.3	131379	272820	77118.8	36391.4	269224	2413.01	9502.01	94220.5	2026.09	24348.7	1.36834e+06	175934
Total		2.17103e+06	387552	8290.16	51985	7995.91	1.19801e+06	445791	33629.5	22502.2	607966	468647	188130	57089.1	844691	1.01899e+06	138037	442867	505826	685493	905033	987813	28445.5	67745.7	312528	473951	2.10988e+06	218444	144616	2.65409e+06	674530	498531	724724	264594	153641	496885	58222.7	2.51684e+06	8.94493e+06	384824	971734	4.81187e+06	145362	90072.3	3.12506e+06	86400.6	569560	6.55592e+06	324771
Density		2.17103e+06	387552	8290.16	51985	7995.91	1.19801e+06	445791	33629.5	22502.2	607966	468647	188130	57089.1	844691	1.01899e+06	138037	442867	505826	685493	905033	987813	28445.5	67745.7	312528	473951	2.10988e+06	218444	144616	2.65409e+06	674530	498531	724724	264594	153641	496885	58222.7	2.51684e+06	8.94493e+06	384824	971734	4.81187e+06	145362	90072.3	3.12506e+06	86400.6	569560	6.55592e+06	324771
		0	0	0	0	0	0	0	0	0	0	0	0	0	0	0	0	0	0	0	0	0	0	0	0	0	0	0	0	0	0	0	0	0	0	0	0	0	0	0	0	0	0	0	0	0	0	0	0
[truncated: 14 more columns]

## Sheet: Figure 1h
	LB3018T	LB3484T	LB3491T	LB3499T	LB3548T	LB3550T	LB3571T	LB3584T	LB3588T	LB3598T	LB3606T	LB3607T	LB3608T	LB3612T	LB3663T	LB3667T	LB3706T	LB3714T	LB3724T	LB3733T	LB3738T	LB3755T	LB3768T	LB3769T	LB3776T	LB3802T	LB3810T	LB3811T	LB3812T	LB3815T	LB3836T	LB3851T	LB3853T	LB3854T	LB3864T	LB3865T	LB3869T	LB3871T	LB3872T	LB3883T	LB3914T	LB3915T	LB3927T	LB3931T	LB3933T	LB3941T	LB3944T	LB3958T	LB3963T
mg of tumor for digestion	n/a	2.34	5	6.3	1.2	3.08	0.32	1.7	1.7	4.2	1.1	2.8	0.7	1.04	2.9	4.1	5.5	0.5	5.5	1.8	1.4	3.5	4.1	4	1	3.4	3.75	4.1	2	1.1	0.77	1.4	5.1	5.1	5	4.8	2.5	1	2.7	4.8	1.4	1	4.9	1.7	2.7	2	2	2.3	3
total # of CD45 from digest	2600000	17000000	11600000	2300000	2500000	3150000	2400000	5550000	3200000	7000000	3500000	12000000	2480000	2550000	7500000	16500000	7500000	1700000	20200000	4200000	9000000	44000000	4000000	4500000	5000000	12500000	23800000	7500000	1500000	10000000	3500000	5000000	11000000	20000000	11500000	26000000	5000000	12500000	112000000	32400000	5500000	11500000	13000000	2750000	25000000	4250000	10000000	30500000	21000000
total events from cytof (from immuneatlas)	2959109	1099916	429421	1381726	1987594	3011041	73572	1352060	455230	2980895	582478	2108742	541983	495546	243177	530703	1171972	1289577	2619136	33712	740225	2978515	1556556	811496	179472	1309075	2913855	2950780	38865	1225686	12817	115432	537222	1925022	2962137	2985211	2216422	552011	2991355	392626	1150461	1663759	2976326	28771	2262615	917728	987851	35683	70265
Live Intact Cells	17454	328695	71734	31376	49596	23541	11752	184622	8133	40246	111297	230593	28780	11538	79425	134376	118635	167974	360720	9904	104211	234040	45384	48867	11218	168759	968677	352371	7494	357839	1902	16113	180511	129884	197872	273841	64523	111146	645046	22384	284567	696156	163074	1602	763647	37314	112528	17641	3260
% of Live Intact Cells	0.0058984	0.298836	0.167048	0.0227078	0.0249528	0.00781823	0.159735	0.136549	0.0178657	0.0135013	0.191075	0.109351	0.0531013	0.0232834	0.326614	0.253204	0.101227	0.130255	0.137725	0.293783	0.140783	0.0785761	0.0291567	0.0602184	0.0625056	0.128915	0.332438	0.119416	0.192821	0.29195	0.148397	0.139589	0.336008	0.0674714	0.0668004	0.0917325	0.0291113	0.201347	0.215637	0.057011	0.24735	0.418424	0.0547904	0.0556811	0.337506	0.0406591	0.113912	0.494381	0.0463958
Total Number of non-tumor live intact CD45's collected from tumor specimen	15335.8	5.08022e+06	1.93776e+06	52228	62382	24627.4	383363	757845	57170.2	94509.2	668763	1.31221e+06	131691	59372.7	2.4496e+06	4.17786e+06	759201	221434	2.78204e+06	1.23389e+06	1.26705e+06	3.45735e+06	116627	270983	312528	1.61143e+06	7.91203e+06	895622	289232	2.9195e+06	519388	697943	3.69609e+06	1.34943e+06	768205	2.38505e+06	145557	2.51684e+06	2.41513e+07	1.84716e+06	1.36043e+06	4.81187e+06	712275	153123	8.43766e+06	172801	1.13912e+06	1.50786e+07	974312
Density		2.17103e+06	387552	8290.16	51985	7995.91	1.19801e+06	445791	33629.5	22502.2	607966	468647	188130	57089.1	844691	1.01899e+06	138037	442867	505826	685493	905033	987813	28445.5	67745.7	312528	473951	2.10988e+06	218444	144616	2.65409e+06	674530	498531	724724	264594	153641	496885	58222.7	2.51684e+06	8.94493e+06	384824	971734	4.81187e+06	145362	90072.3	3.12506e+06	86400.6	569560	6.55592e+06	324771
Total Number of "known" cells	13476.6	4.93035e+06	1.86432e+06	51758	61992.1	24467.3	377067	744242	55982.3	90984	646225	1.29384e+06	119358	54545.9	2.32296e+06	4.00511e+06	744928	164392	2.69427e+06	845806	1.2296e+06	3.34619e+06	108410	256079	282133	1.49114e+06	7.69366e+06	764637	275068	2.81162e+06	405789	507702	3.35439e+06	1.24707e+06	738091	2.36e+06	106191	2.38546e+06	2.34147e+07	1.47699e+06	1.30948e+06	4.54265e+06	700451	136970	8.18326e+06	168749	1.09042e+06	1.19314e+07	446510
Cell Counts (subsampled max 20000 live intact cells from each sample)																					Percentage/Proportion
	LB3018T	LB3484T	LB3491T	LB3499T	LB3548T	LB3550T	LB3571T	LB3584T	LB3588T	LB3598T	LB3606T	LB3607T	LB3608T	LB3612T	LB3663T	LB3667T	LB3706T	LB3714T	LB3724T	LB3733T	LB3738T	LB3755T	LB3768T	LB3769T	LB3776T	LB3802T	LB3810T	LB3811T	LB3812T	LB3815T	LB3836T	LB3851T	LB3853T	LB3854T	LB3864T	LB3865T	LB3869T	LB3871T	LB3872T	LB3883T	LB3914T	LB3915T	LB3927T	LB3931T	LB3933T	LB3941T	LB3944T	LB3958T	LB3963T
CD3+	1201	714	1494	2553	983	4817	319	983	991	2201	6062	1464	1632	1197	2514	4490	1006	4718	656	1661	1360	5671	2992	2757	1125	2305	1914	5482	1131	469	466	2063	2349	1085	4515	1689	2423	1167	5682	1982	11533	1461	976	377	461	734	11419	2565	650
Myeloid	12729	15522	16440	16678	17983	13987	11063	13228	1350	14176	11712	13388	14024	5118	15174	12891	10025	1576	14329	3923	14244	12472	11702	10411	8224	14116	12289	9915	5747	18474	818	8478	15286	16047	12485	17583	11005	17112	13209	9787	6110	17116	12199	901	17659	16918	5386	10851	658
NK	0	240	126	39	98	121	20	63	98	59	226	837	213	6	176	102	9	9	49	166	8	6	110	1599	98	7	11	64	60	17	27	32	0	3	12	5	0	4	0	23	6	4	3	7	4	1	17	0	0
CD15+CD16+	158	107	54	415	26	68	13	915	4854	160	169	673	60	218	242	114	221	41	243	224	55	52	108	115	84	97	12	29	41	19	48	158	157	94	80	26	39	24	37	827	22	149	53	40	24	89	69	334	8
CD56+CD16-	1250	2827	1128	135	785	877	144	4452	671	2658	1157	3358	2198	4061	860	1576	8363	8504	4092	815	3742	1156	3679	4018	596	1982	5222	1585	148	282	127	990	359	1254	2124	487	1124	649	462	3373	1580	151	6437	108	1249	1789	2254	209	178
Unknown	2116	590	758	180	125	130	193	359	169	746	674	280	1873	938	1034	827	376	5152	631	3115	591	643	1409	1100	1091	1493	552	2925	367	739	416	4392	1849	1517	784	210	5409	1044	610	4008	749	1119	332	169	603	469	855	3682	1766
Total	17454	20000	20000	20000	20000	20000	11752	20000	8133	20000	20000	20000	20000	11538	20000	20000	20000	20000	20000	9904	20000	20000	20000	20000	11218	20000	20000	20000	7494	20000	1902	16113	20000	20000	20000	20000	20000	20000	20000	20000	20000	20000	20000	1602	20000	20000	20000	17641	3260
Total of Known Cells	15338	19410	19242	19820	19875	19870	11559	19641	7964	19254	19326	19720	18127	10600	18966	19173	19624	14848	19369	6789	19409	19357	18591	18900	10127	18507	19448	17075	7127	19261	1486	11721	18151	18483	19216	19790	14591	18956	19390	15992	19251	18881	19668	1433	19397	19531	19145	13959	1494
Percentage/Proportion																					Percentage/Proportion
	LB3018T	LB3484T	LB3491T	LB3499T	LB3548T	LB3550T	LB3571T	LB3584T	LB3588T	LB3598T	LB3606T	LB3607T	LB3608T	LB3612T	LB3663T	LB3667T	LB3706T	LB3714T	LB3724T	LB3733T	LB3738T	LB3755T	LB3768T	LB3769T	LB3776T	LB3802T	LB3810T	LB3811T	LB3812T	LB3815T	LB3836T	LB3851T	LB3853T	LB3854T	LB3864T	LB3865T	LB3869T	LB3871T	LB3872T	LB3883T	LB3914T	LB3915T	LB3927T	LB3931T	LB3933T	LB3941T	LB3944T	LB3958T	LB3963T
CD3+	0.0688094	0.0357	0.0747	0.12765	0.04915	0.24085	0.0271443	0.04915	0.121849	0.11005	0.3031	0.0732	0.0816	0.103744	0.1257	0.2245	0.0503	0.2359	0.0328	0.16771	0.068	0.28355	0.1496	0.13785	0.100285	0.11525	0.0957	0.2741	0.150921	0.02345	0.245005	0.128033	0.11745	0.05425	0.22575	0.08445	0.12115	0.05835	0.2841	0.0991	0.57665	0.07305	0.0488	0.235331	0.02305	0.0367	0.57095	0.1454	0.199387
Myeloid	0.729288	0.7761	0.822	0.8339	0.89915	0.69935	0.941372	0.6614	0.16599	0.7088	0.5856	0.6694	0.7012	0.443578	0.7587	0.64455	0.50125	0.0788	0.71645	0.396103	0.7122	0.6236	0.5851	0.52055	0.733108	0.7058	0.61445	0.49575	0.76688	0.9237	0.430074	0.526159	0.7643	0.80235	0.62425	0.87915	0.55025	0.8556	0.66045	0.48935	0.3055	0.8558	0.60995	0.562422	0.88295	0.8459	0.2693	0.615101	0.20184
NK	0	0.012	0.0063	0.00195	0.0049	0.00605	0.00170184	0.00315	0.0120497	0.00295	0.0113	0.04185	0.01065	0.000520021	0.0088	0.0051	0.00045	0.00045	0.00245	0.0167609	0.0004	0.0003	0.0055	0.07995	0.00873596	0.00035	0.00055	0.0032	0.00800641	0.00085	0.0141956	0.00198597	0	0.00015	0.0006	0.00025	0	0.0002	0	0.00115	0.0003	0.0002	0.00015	0.00436954	0.0002	5e-05	0.00085	0	0
CD15+CD16+	0.00905237	0.00535	0.0027	0.02075	0.0013	0.0034	0.00110619	0.04575	0.596828	0.008	0.00845	0.03365	0.003	0.0188941	0.0121	0.0057	0.01105	0.00205	0.01215	0.0226171	0.00275	0.0026	0.0054	0.00575	0.00748797	0.00485	0.0006	0.00145	0.00547104	0.00095	0.0252366	0.00980575	0.00785	0.0047	0.004	0.0013	0.00195	0.0012	0.00185	0.04135	0.0011	0.00745	0.00265	0.0249688	0.0012	0.00445	0.00345	0.0189332	0.00245399
CD56+CD16-	0.0716168	0.14135	0.0564	0.00675	0.03925	0.04385	0.0122532	0.2226	0.0825034	0.1329	0.05785	0.1679	0.1099	0.351967	0.043	0.0788	0.41815	0.4252	0.2046	0.08229	0.1871	0.0578	0.18395	0.2009	0.0531289	0.0991	0.2611	0.07925	0.0197491	0.0141	0.0667718	0.0614411	0.01795	0.0627	0.1062	0.02435	0.0562	0.03245	0.0231	0.16865	0.079	0.00755	0.32185	0.0674157	0.06245	0.08945	0.1127	0.0118474	0.0546012
Unknown	0.121233	0.0295	0.0379	0.009	0.00625	0.0065	0.0164227	0.01795	0.0207795	0.0373	0.0337	0.014	0.09365	0.0812966	0.0517	0.04135	0.0188	0.2576	0.03155	0.314519	0.02955	0.03215	0.07045	0.055	0.0972544	0.07465	0.0276	0.14625	0.0489725	0.03695	0.218717	0.272575	0.09245	0.07585	0.0392	0.0105	0.27045	0.0522	0.0305	0.2004	0.03745	0.05595	0.0166	0.105493	0.03015	0.02345	0.04275	0.208718	0.541718
Total	1	1	1	1	1	1	1	1	1	1	1	1	1	1	1	1	1	1	1	1	1	1	1	1	1	1	1	1	1	1	1	1	1	1	1	1	1	1	1	1	1	1	1	1	1	1	1	1	1
Total Number of Cells in each Cluster																					Percentage/Proportion
	LB3018T	LB3484T	LB3491T	LB3499T	LB3548T	LB3550T	LB3571T	LB3584T	LB3588T	LB3598T	LB3606T	LB3607T	LB3608T	LB3612T	LB3663T	LB3667T	LB3706T	LB3714T	LB3724T	LB3733T	LB3738T	LB3755T	LB3768T	LB3769T	LB3776T	LB3802T	LB3810T	LB3811T	LB3812T	LB3815T	LB3836T	LB3851T	LB3853T	LB3854T	LB3864T	LB3865T	LB3869T	LB3871T	LB3872T	LB3883T	LB3914T	LB3915T	LB3927T	LB3931T	LB3933T	LB3941T	LB3944T	LB3958T	LB3963T
CD3+	1055.25	181364	144751	6666.91	3066.07	5931.51	10406.1	37248.1	6966.15	10400.7	202702	96053.9	10746	6159.57	307915	937930	38187.8	52236.2	91250.9	206935	86159.1	980331	17447.4	37355	31341.9	185718	757181	245490	43651.1	68462.3	127253	89360	434106	73206.5	173422	201417	17634.2	146858	6.86139e+06	183053	784490	351507	34759	36034.5	194488	6341.8	650380	2.19243e+06	194265
Myeloid	11184.2	3.94276e+06	1.59284e+06	43552.9	56090.7	17223.2	360887	501239	9489.71	66988.1	391627	878395	92341.9	26336.4	1.85852e+06	2.69284e+06	380550	17449	1.99319e+06	488746	902390	2.156e+06	68238.3	141060	229117	1.13735e+06	4.86155e+06	444004	221806	2.69674e+06	223375	367229	2.82492e+06	1.08271e+06	479552	2.09681e+06	80092.6	2.15341e+06	1.59507e+07	903906	415611	4.118e+06	434452	86119.7	7.45003e+06	146173	306765	9.27488e+06	196656
NK	0	60962.6	12207.9	101.845	305.672	148.996	652.422	2387.21	688.883	278.802	7557.02	54916.1	1402.51	30.875	21556.5	21307.1	341.641	99.6452	6816	20681.1	506.818	1037.2	641.447	21665.1	2730.23	564.002	4351.62	2865.99	2315.71	2481.57	7373.02	1386.1	0	202.414	460.923	596.262	0	503.369	0	2124.23	408.128	962.374	106.841	669.077	1687.53	8.64006	968.251	0	0
CD15+CD16+	138.826	27179.2	5231.95	1083.73	81.0965	83.7332	424.074	34671.4	34120.8	756.074	5651.04	44155.9	395.074	1121.79	29640.2	23813.8	8389.17	453.939	33801.8	27907	3484.38	8989.1	629.784	1558.15	2340.2	7815.45	4747.22	1298.65	1582.4	2773.52	13107.6	6843.86	29014.3	6342.32	3072.82	3100.56	283.836	3020.21	44679.9	76379.9	1496.47	35848.4	1887.53	3823.29	10125.2	768.965	3929.96	285486	2390.95
CD56+CD16-	1098.3	718089	109290	352.539	2448.49	1079.91	4697.44	168696	4716.74	12560.3	38687.9	220320	14472.9	20897.3	105333	329216	317460	94153.6	569206	101537	237064	199835	21453.5	54440.5	16604.3	159693	2.06583e+06	70978	5712.08	41164.9	34680.5	42882.4	66344.8	84609.2	81583.4	58075.9	8180.28	81671.6	557895	311523	107474	36329.6	229246	10322.9	526932	15457.1	128379	178642	53198.6
Unknown	1859.21	149866	73441.1	470.052	389.887	160.078	6295.87	13603.3	1187.97	3525.19	22537.3	18371	12332.9	4826.8	126645	172755	14273	57041.3	87773.4	388081	37441.2	111154	8216.35	14904.1	30394.7	120294	218372	130985	14164.4	107876	113599	190242	341704	102354	30113.6	25043	39365.8	131379	736615	370170	50948	269224	11823.8	16153.4	254395	4052.19	48697.3	3.14718e+06	527802
Total	15335.8	5.08022e+06	1.93776e+06	52228	62382	24627.4	383363	757845	57170.2	94509.2	668763	1.31221e+06	131691	59372.7	2.4496e+06	4.17786e+06	759201	221434	2.78204e+06	1.23389e+06	1.26705e+06	3.45735e+06	116627	270983	312528	1.61143e+06	7.91203e+06	895622	289232	2.9195e+06	519388	697943	3.69609e+06	1.34943e+06	768205	2.38505e+06	145557	2.51684e+06	2.41513e+07	1.84716e+06	1.36043e+06	4.81187e+06	712275	153123	8.43766e+06	172801	1.13912e+06	1.50786e+07	974312
Density
	LB3018T	LB3484T	LB3491T	LB3499T	LB3548T	LB3550T	LB3571T	LB3584T	LB3588T	LB3598T	LB3606T	LB3607T	LB3608T	LB3612T	LB3663T	LB3667T	LB3706T	LB3714T	LB3724T	LB3733T	LB3738T	LB3755T	LB3768T	LB3769T	LB3776T	LB3802T	LB3810T	LB3811T	LB3812T	LB3815T	LB3836T	LB3851T	LB3853T	LB3854T	LB3864T	LB3865T	LB3869T	LB3871T	LB3872T	LB3883T	LB3914T	LB3915T	LB3927T	LB3931T	LB3933T	LB3941T	LB3944T	LB3958T	LB3963T
CD3+		77505.9	28950.1	1058.24	2555.06	1925.82	32519.2	21910.6	4097.73	2476.37	184274	34305	15351.4	5922.66	106178	228763	6943.24	104472	16591.1	114964	61542.2	280095	4255.45	9338.75	31341.9	54622.9	201915	59875.6	21825.5	62238.4	165263	63828.5	85118.8	14354.2	34684.4	41961.9	7053.68	146858	2.54125e+06	38136.1	560350	351507	7093.68	21196.8	72032.6	3170.9	325190	953231	64754.9
Myeloid		1.68494e+06	318568	6913.16	46742.3	5591.94	1.12777e+06	294846	5582.18	15949.6	356025	313712	131917	25323.5	640867	656791	69190.8	34898	362399	271525	644564	616000	16643.5	35265	229117	334515	1.29641e+06	108294	110903	2.45158e+06	290098	262307	553906	212297	95910.4	436836	32037	2.15341e+06	5.90768e+06	188314	296865	4.118e+06	88663.7	50658.6	2.75927e+06	73086.3	153382	4.03256e+06	65551.8
NK		26052.4	2441.58	16.1658	254.726	48.3753	2038.82	1404.24	405.225	66.3815	6870.02	19612.9	2003.59	29.6875	7433.28	5196.85	62.1165	199.29	1239.27	11489.5	362.013	296.344	156.45	5416.27	2730.23	165.883	1160.43	699.022	1157.85	2255.98	9575.35	990.07	0	39.6891	92.1846	124.221	0	503.369	0	442.548	291.52	962.374	21.8043	393.574	625.012	4.32003	484.126	0	0
CD15+CD16+		11615	1046.39	172.021	67.5805	27.1861	1325.23	20395	20071	180.018	5137.31	15770	564.391	1078.65	10220.8	5808.25	1525.3	907.878	6145.78	15503.9	2488.84	2568.31	153.606	389.538	2340.2	2298.66	1265.93	316.744	791.2	2521.39	17022.8	4888.47	5689.08	1243.59	614.564	645.95	113.534	3020.21	16548.1	15912.5	1068.91	35848.4	385.21	2249	3750.07	384.483	1964.98	124124	796.983
CD56+CD16-		306876	21857.9	55.9586	2040.41	350.621	14679.5	99233.1	2774.55	2990.54	35170.8	78685.8	20675.5	20093.5	36321.7	80296.5	57720	188307	103492	56409.2	169332	57095.6	5232.56	13610.1	16604.3	46968.6	550888	17311.7	2856.04	37422.7	45039.6	30630.3	13008.8	16590	16316.7	12099.1	3272.11	81671.6	206628	64900.6	76767	36329.6	46784.8	6072.29	195160	7728.53	64189.4	77670.6	17732.9
Unknown		64045.5	14688.2	74.6114	324.906	51.9734	19674.6	8001.95	698.806	839.332	20488.5	6561.06	17618.4	4641.15	43670.5	42135.3	2595.09	114083	15958.8	215601	26743.7	31758.2	2003.99	3726.01	30394.7	35380.4	58232.6	31947.5	7082.21	98068.7	147531	135887	67000.7	20069.4	6022.73	5217.29	15746.3	131379	272820	77118.8	36391.4	269224	2413.01	9502.01	94220.5	2026.09	24348.7	1.36834e+06	175934
Total		2.17103e+06	387552	8290.16	51985	7995.91	1.19801e+06	445791	33629.5	22502.2	607966	468647	188130	57089.1	844691	1.01899e+06	138037	442867	505826	685493	905033	987813	28445.5	67745.7	312528	473951	2.10988e+06	218444	144616	2.65409e+06	674530	498531	724724	264594	153641	496885	58222.7	2.51684e+06	8.94493e+06	384824	971734	4.81187e+06	145362	90072.3	3.12506e+06	86400.6	569560	6.55592e+06	324771
Density		2.17103e+06	387552	8290.16	51985	7995.91	1.19801e+06	445791	33629.5	22502.2	607966	468647	188130	57089.1	844691	1.01899e+06	138037	442867	505826	685493	905033	987813	28445.5	67745.7	312528	473951	2.10988e+06	218444	144616	2.65409e+06	674530	498531	724724	264594	153641	496885	58222.7	2.51684e+06	8.94493e+06	384824	971734	4.81187e+06	145362	90072.3	3.12506e+06	86400.6	569560	6.55592e+06	324771
		0	0	0	0	0	0	0	0	0	0	0	0	0	0	0	0	0	0	0	0	0	0	0	0	0	0	0	0	0	0	0	0	0	0	0	0	0	0	0	0	0	0	0	0	0	0	0	0
[truncated: 14 more columns]

## Sheet: Figure 1j
SampleID	TumorGroup		CD3 to CD14 Ratio	CD3+ /mm2	CD14+ /mm2
LB3579T	GBM.rec		0.267172	30.8534	115.481
LB3964T	GBM.rec		0.179234	49.0178	273.484
LB3871T	GBM.rec		0.0720806	24.6264	341.651
LB4101T	GBM.rec		0.0657047	1.0978	16.7081
LB4102T	GBM.rec		0.129633	30.6731	236.614
LB4059T	GBM.rec		0.053354	14.4173	270.219
LB4015T	GBM.rec		0.0223184	6.20156	277.868
LB3958T	GBM.rec		0.0112172	13.8426	1234.05
		AVG	0.100089	21.3412	345.759
SampleID	TumorGroup		CD3 to CD14 Ratio	CD3+ /mm2	CD14+ /mm2
LB2864T	GBM.pembro		0.586601	201.71	343.862
LB3994T	GBM.pembro		0.375153	91.5708	244.089
LB3914T	GBM.pembro		0.838939	143.417	170.951
LB2987T	GBM.pembro		0.263977	11.3141	42.8602
LB3588T	GBM.pembro		0.580663	426.929	735.244
LB3738T	GBM.pembro		0.201645	148.481	736.347
LB3873T	GBM.pembro		0.949796	8.62469	9.08057
LB4024T	GBM.pembro		0.152888	11.5701	75.677
LB3769T	GBM.pembro		0.705598	35.256	49.9661
LB3382T	GBM.pembro		0.0731143	47.7586	653.205
LB3187T	GBM.pembro		0.104157	110.706	1062.87
LB3677T	GBM.pembro		0.321561	465.631	1448.03
		Avg	0.429508	141.914	464.349

## Sheet: Figure 2c
ID	TumorGroup	IFNG_Fraction	ICOS_Fraction	TIGIT_Fraction
LB3018T	GBM.rec	0.159292	0.20354	0.132743
LB3579T	GBM.rec	0.15407	0.31686	0.276163
LB3612T	GBM.new	0.1	0.153846	0.169231
LB3667T	GBM.pembro	0.130635	0.315547	0.192272
LB3771T	GBM.new	0	0	0
LB3836T	GBM.new	0.14	0.1	0.166667
LB3851T	GBM.new	0.242188	0.184896	0.197917
LB3853T	GBM.pembro	0.233918	0.190058	0.178363
LB3854T	GBM.new	0.151515	0	0.113636
LB3864T	GBM.pembro	0.166016	0.25	0.300781
LB3865T	GBM.new	0.217241	0.310345	0.389655
LB3869T	GBM.pembro	0.169565	0.243478	0.278261
LB3871T	GBM.rec	0.294659	0.119705	0.243094
LB3872T	GBM.pembro	0.313582	0.553327	0.523245
LB3914T	GBM.pembro	0.36293	0.338513	0.283019
LB3915T	GBM.new	0.164021	0.148148	0.230159
LB3931T	GBM.new	0.247788	0.176991	0.141593
LB3933T	GBM.new	0.105	0.13	0.105
LB3941T	GBM.new	0.20915	0	0
LB3944T	GBM.pembro	0.315087	0.333778	0.343124
LB3958T	GBM.rec	0.0842912	0.141762	0.164751
LB3963T	GBM.new	0.123919	0.167147	0.126801
LB3964T	GBM.rec	0.204	0.156	0.224
LB4003T	GBM.pembro	0.152	0.298667	0.338667
LB4006T	GBM.pembro	0.259053	0.119777	0.261838
LB4015T	GBM.rec	0	0	0
LB4024T	GBM.pembro	0.307692	0	0
LB4025T	GBM.pembro	0.344766	0.364281	0.423418
LB4034T	GBM.new	0.194268	0.270701	0.347134
LB4038T	GBM.new	0	0.0546218	0.0588235
LB4059T	GBM.rec	0.286667	0.41	0.396667
LB4075T	GBM.pembro	0.285953	0.516722	0.444816
LB4101T	GBM.rec	0.18254	0.150794	0
LB4102T	GBM.rec	0.108878	0.155779	0.147404
LB4112T	GBM.pembro	0.174825	0.370629	0.444056
LB4117T	GBM.pembro	0	0.183673	0.204082
LB4130T	GBM.rec	0	0	0
LB4143T	GBM.rec	0	0.164706	0.129412
LB4177T	GBM.rec	0.18	0.18	0.273333
LB4180T	GBM.new	0.287671	0	0
Wilcox.p	new.vs.aPD1	0.0364596	0.00187093	0.00433547
	rec.vs.aPD1	0.0502466	0.0191874	0.00999131

## Sheet: Figure 2e
	Th1 Exh	Th17 Exh	Th0 Ac	Th0 memory	Th17 memory 1	Th17 memory 2
GBM.new	0.0485437	0.203883	0.359223	0.106796	0.00970874	0.0194175
GBM.rec	0.0779221	0.350649	0.220779	0.142857	0.0649351	0.025974
GBM.PD1	0.182891	0.144543	0.324484	0.0766962	0.106195	0.0353982

## Sheet: Figure 2g
	Exh-prog	Eff 1	Eff 2	Exh-int	Eff 3	Eff 4	Eff 5	Eff 6
GBM.new	0.0568182	0.200758	0.0227273	0.0681818	0.151515	0.352273	0.030303	0.0151515
GBM.rec	0.0581395	0.215116	0.0261628	0.0406977	0.101744	0.104651	0.232558	0.0843023
GBM.pembro	0.227234	0.0510638	0.0195745	0.0510638	0.14383	0.182128	0.08	0.133617

## Sheet: Figure 2h
ID	TumorGroup	CCL5_Fraction	XCL1_Fraction	XCL2_Fraction
LB3018T	GBM.rec	0.247119	0	0
LB3579T	GBM.rec	0.0741357	0.00249495	0.0066532
LB3612T	GBM.new	0.0853432	0	0.00927644
LB3667T	GBM.pembro	0.216886	0.0120949	0.0268906
LB3771T	GBM.new	0.0973837	0	0
LB3836T	GBM.new	0.133687	0	0.0147232
LB3851T	GBM.new	0.0958731	0.0167598	0.0108128
LB3853T	GBM.pembro	0.170669	0.0143076	0.020184
LB3854T	GBM.new	0.144501	0	0.00744501
LB3864T	GBM.pembro	0.224378	0.0281095	0.0166667
LB3865T	GBM.new	0.204413	0.0116457	0.0199203
LB3869T	GBM.pembro	0.14336	0.0114336	0
LB3871T	GBM.rec	0.2048	0.022	0.026
LB3872T	GBM.pembro	0.2244	0.0157	0.0099
LB3914T	GBM.pembro	0.469064	0.0454292	0.0523969
LB3915T	GBM.new	0.0935897	0.0130037	0.0144689
LB3931T	GBM.new	0.193548	0.0124069	0.0210918
LB3933T	GBM.new	0.0265066	0	0
LB3941T	GBM.new	0.0747922	0.0108672	0.00852333
LB3944T	GBM.pembro	0.45706	0.0516739	0.102984
LB3958T	GBM.rec	0.132468	0.00927644	0.0241187
LB3963T	GBM.new	0.0722974	0	0
LB3964T	GBM.rec	0.206026	0.0464169	0.0618893
LB4003T	GBM.pembro	0.149029	0.00685714	0.0205714
LB4006T	GBM.pembro	0.401846	0.0260067	0.0838926
LB4015T	GBM.rec	0.155462	0	0
LB4024T	GBM.pembro	0.146307	0	0
LB4025T	GBM.pembro	0.438115	0.0514123	0.081244
LB4034T	GBM.new	0.133919	0.0168046	0.0124095
LB4038T	GBM.new	0.040116	0	0
LB4059T	GBM.rec	0.190593	0.0172272	0.0358217
LB4075T	GBM.pembro	0.248198	0.0337796	0.0245108
LB4101T	GBM.rec	0.103531	0	0
LB4102T	GBM.rec	0.311204	0.0367358	0.0398845
LB4112T	GBM.pembro	0.178426	0.00712347	0.0142469
LB4117T	GBM.pembro	0.0805515	0	0
LB4130T	GBM.rec	0.0570902	0	0
LB4143T	GBM.rec	0.1472	0	0.0184
LB4177T	GBM.rec	0.138139	0.0140959	0.0128876
LB4180T	GBM.new	0.183121	0	0
Wilcox.p	new.vs.aPD1	0.000523275	0.013563	0.0227403
	rec.vs.aPD1	0.0595956	0.153239	0.391494

## Sheet: Figure 3b
SampleID	TumorGroup	P1_CD8+GZMB+GZMH+	P2_CD8+GZMK+	P3_CTL	P4_Proliferating	P5_CD4+LTB+IL7R+	P6_Treg	P7_CD4+Naive	P8_CD8+Naive	P9_CD4-CD8-_GZMK+	P10_CD4+CD8+Naive	P11_CD4-CD8-LTB+IL7R+	P12_CD4-CD8-XCL1+XCL2+	P13_gdT	P14_ISGhi
LB3667P	GBM.pembro.PBMC	0.0295368	0.123247	0.240756	0.0118997	0.330217	0.0439864	0.0656609	0.0541861	0.00679983	0.0116872	0.0371866	0.0101997	0.0335742	0.00106247
LB3853P	GBM.pembro.PBMC	0.141147	0.0718433	0.458999	0.0337446	0.127721	0.0322932	0.0134253	0.00689405	0.0137881	0.00217707	0.0130624	0.0388244	0.0457184	0.000362845
LB3864P	GBM.pembro.PBMC	0.0550699	0.0472028	0.668124	0.0177739	0.0684732	0.0270979	0.0104895	0.00641026	0.00611888	0.00495338	0.0157343	0.02331	0.0483683	0.000874126
LB3914P	GBM.pembro.PBMC	0.016297	0.0880489	0.15799	0.0072431	0.394975	0.0355364	0.0726573	0.138524	0.00452694	0.00950656	0.0278407	0.0260299	0.0181077	0.00271616
LB3944P	GBM.pembro.PBMC	0.0868975	0.0984386	0.535642	0.0373388	0.100475	0.0196877	0.0203666	0.0149355	0.0441276	0	0.00814664	0.029871	0.00203666	0.00203666
LB4006P	GBM.pembro.PBMC	0.219293	0.209958	0.346879	0.00311184	0.103972	0.0140948	0.0228812	0.0261761	0.00366099	0.018305	0.0126304	0.00622369	0.0118982	0.000915248
LB4025P	GBM.pembro.PBMC	0.0825197	0.0869291	0.371496	0.00503937	0.191024	0.0245669	0.0853543	0.0384252	0.00629921	0.0285039	0.0325984	0.0080315	0.0366929	0.00251969
LB4075P	GBM.pembro.PBMC	0.114353	0.112382	0.195584	0.0090694	0.267153	0.0506703	0.0893139	0.0569795	0.00847792	0.017153	0.00788644	0.0603312	0.00867508	0.00197161
LB3871P	GBM.rec.PBMC	0.0679919	0.141458	0.163354	0.00259291	0.386632	0.0417747	0.0296744	0.0351484	0.00374532	0.00460962	0.0420628	0.0259291	0.0541631	0.000864304
LB4015P	GBM.rec.PBMC	0.117777	0.23005	0.145294	0.0170611	0.327463	0.01541	0.00550358	0.0324711	0.00275179	0.00165107	0.052284	0.00990644	0.0423775	0
LB4130P	GBM.rec.PBMC	0.109211	0.0910677	0.127355	0.0108165	0.31298	0.0662945	0.0279135	0.0575715	0.0184927	0.00418702	0.0216329	0.0453594	0.10642	0.000697837
LB4143P	GBM.rec.PBMC	0.240114	0.108301	0.424296	0.00890631	0.101176	0.0167439	0.0153188	0.0131813	0.00427503	0.00855005	0.0242252	0.0160314	0.0174564	0.00142501
LB4177P	GBM.rec.PBMC	0.0428878	0.0575411	0.528949	0.0210865	0.154753	0.0243031	0.0353824	0.0235883	0.00214439	0.0100071	0.0382416	0.00679056	0.0514653	0.00285919

## Sheet: Figure 3c
Term	Overlap	Fisher Exact Test P-value (two-sided)	FDR adjusted P-value	Odds Ratio	Combined Score	Genes
G2-M Checkpoint	17/200	7.85779e-11	2.98596e-09	9.01277	209.699	TOP2A;CUL3;AMD1;ATRX;PRPF4B;HMMR;MKI67;SMC4;CCNA2;CENPE;CCNB2;CENPF;SFPQ;XPO1;UBE2S;CDK1;TMPO
E2F Targets	16/200	7.06579e-10	1.3425e-08	8.39452	176.877	TOP2A;PRPS1;RRM2;HMMR;MKI67;SMC4;PNN;CENPE;CCNB2;XPO1;UBE2S;CDK1;LUC7L3;DLGAP5;TMPO;SPC25
Mitotic Spindle	14/199	4.33333e-08	5.48888e-07	7.23386	122.645	TOP2A;ARFGEF1;RALBP1;MYO9B;SMC4;AKAP13;CENPE;CCNB2;PCM1;CENPF;NIN;CDK1;SOS1;DLGAP5
Protein Secretion	5/96	0.00410341	0.0389824	5.05546	27.7845	ARFGEF1;GOLGA4;RAB14;LAMP2;GNAS
PI3K/AKT/mTOR Signaling	5/105	0.00599126	0.0419321	4.59836	23.5319	SMAD2;ACTR2;CSNK2B;CDK1;IL2RG
KRAS Signaling Up	7/200	0.00662085	0.0419321	3.35116	16.8145	ERO1A;NIN;SATB1;TOR1AIP2;IL2RG;ETS1;BIRC3
Apoptosis	6/161	0.00871041	0.0472851	3.56674	16.9179	TOP2A;CYLD;SATB1;TXNIP;PMAIP1;BIRC3
Interferon Alpha Response	1997-04-01	0.0219843	0.0876445	3.93858	15.0353	SAMD9;TXNIP;PARP14;GBP2
Interferon Gamma Response	6/200	0.0230643	0.0876445	2.84405	10.7206	PSMA2;TXNIP;ST3GAL5;PARP14;HLA-DRB1;PTPN2
Myc Targets V1	6/200	0.0230643	0.0876445	2.84405	10.7206	CCNA2;RSL1D1;SET;XPO1;PSMA2;SRSF7
TNF-alpha Signaling via NF-kB	5/200	0.0693734	0.178311	2.34675	6.26173	GPR183;FOSB;CCNL1;KLF2;BIRC3
Glycolysis	5/200	0.0693734	0.178311	2.34675	6.26173	ERO1A;PRPS1;CDK1;HMMR;ARPP19
p53 Pathway	5/200	0.0693734	0.178311	2.34675	6.26173	TSPYL2;CD81;FBXW7;TXNIP;XPC
Allograft Rejection	5/200	0.0693734	0.178311	2.34675	6.26173	PTPRC;LTB;IL2RG;GBP2;ETS1
IL-6/JAK/STAT3 Signaling	1987-03-01	0.0703858	0.178311	3.25678	8.64272	LTB;IL2RG;PTPN2
UV Response Up	4/158	0.0958938	0.227748	2.37113	5.55914	AMD1;FOSB;RASGRP1;GLS
Unfolded Protein Response	3/113	0.127285	0.28452	2.48371	5.11974	ERO1A;TSPYL2;TTC37
Estrogen Response Early	4/200	0.176992	0.369079	1.85904	3.21921	BCL11B;PMAIP1;RASGRP1;MYBL1
Spermatogenesis	3/135	0.184539	0.369079	2.06745	3.49376	TLE4;CCNB2;CDK1
UV Response Dn	3/144	0.209653	0.398341	1.93459	3.02242	PHF3;ATRX;SYNE1
DNA Repair	3/150	0.226796	0.410393	1.85506	2.75237	TAF10;POLR1D;XPC
IL-2/STAT5 Signaling	3/199	0.372151	0.540854	1.38783	1.3718	CD81;CD48;LTB
Apical Junction	3/200	0.375123	0.540854	1.38071	1.35379	ITGB1;PTPRC;ARHGEF6
mTORC1 Signaling	3/200	0.375123	0.540854	1.38071	1.35379	ERO1A;ACTR2;RRM2
Inflammatory Response	3/200	0.375123	0.540854	1.38071	1.35379	GPR183;CD48;RASGRP1
heme Metabolism	3/200	0.375123	0.540854	1.38071	1.35379	RNF19A;LAMP2;TNRC6B
Apical Surface	1944-01-01	0.384291	0.540854	2.10561	2.01371	IL2RG
Hypoxia	2/200	0.646049	0.786193	0.911558	0.398242	ERO1A;ETS1
Complement	2/200	0.646049	0.786193	0.911558	0.398242	LAMP2;RASGRP1
Xenobiotic Metabolism	2/200	0.646049	0.786193	0.911558	0.398242	PTGDS;ARPP19
Oxidative Phosphorylation	2/200	0.646049	0.786193	0.911558	0.398242	NDUFB8;NDUFC2
Androgen Response	1/100	0.668387	0.786193	0.911964	0.36742	SLC38A2
Pperoxisome	1/104	0.682746	0.786193	0.876369	0.334451	TOP2A
Coagulation	1/138	0.782311	0.874347	0.657738	0.161477	LAMP2
Adipogenesis	1/200	0.890645	0.890645	0.451385	0.0522747	G3BP2
Estrogen Response Late	1/200	0.890645	0.890645	0.451385	0.0522747	TOP2A
Myogenesis	1/200	0.890645	0.890645	0.451385	0.0522747	ITGB1
Epithelial Mesenchymal Transition	1/200	0.890645	0.890645	0.451385	0.0522747	ITGB1

## Sheet: Figure 4c
SampleID	TumorGroup	M1-CCL3-4-IL1B	M2-CXCR4-ZFP36-MHC2Hi	M3-ISGhi	M4-HSPhi	M5-CX3CR1-TMEM119-ADORA3	M6-GPNMB-APOE-CD68-Mphage	M7-VCAN-GPNMB-ANGPTL4-GlycoHi	Mono-FCN1-S100A8-9-VCAN	DC	Proliferating
LB3612T	GBM.new	0.559799	0.0881242	0.0125892	0.0797314	0.0507763	0.0428032	0.0520352	0.0234998	0.0373479	0.0528745
LB3771T	GBM.new	0.346895	0.0642398	0.00642398	0.0877944	0.0663812	0.0556745	0.0556745	0.0449679	0.0985011	0.173448
LB3836T	GBM.new	0.314414	0.0756757	0.0144144	0.0702703	0.0684685	0.0765766	0.1	0.126126	0.0567568	0.0972973
LB3851T	GBM.new	0.489347	0.0556701	0.0164948	0.131271	0.0920962	0.0560137	0.033677	0.00859107	0.0278351	0.0890034
LB3854T	GBM.new	0.401597	0.139972	0.00892438	0.108032	0.119305	0.0394551	0.0591827	0.025364	0.0239549	0.0742132
LB3865T	GBM.new	0.155299	0.242392	0.04617	0.0671563	0.110703	0.0503673	0.15425	0.0388248	0.024659	0.110178
LB3915T	GBM.new	0.0478668	0.139438	0.0215054	0.131807	0.306625	0.037461	0.19112	0.0221991	0.0117933	0.0901838
LB3931T	GBM.new	0.103516	0.100586	0.0126953	0.0605469	0.129883	0.0341797	0.314453	0.0429688	0.0263672	0.174805
LB3933T	GBM.new	0.273126	0.223035	0.0193784	0.0826325	0.157952	0.0449726	0.0994516	0.0095064	0.0193784	0.0705667
LB3941T	GBM.new	0.242725	0.239886	0.0330021	0.168204	0.166075	0.0596167	0.0276792	0.00851668	0.00816182	0.046132
LB3963T	GBM.new	0.180364	0.0602454	0.0156192	0.150985	0.0606173	0.0639643	0.108962	0.0472295	0.0423949	0.269617
LB4034T	GBM.new	0.162532	0.228354	0.0192405	0.0941772	0.128101	0.0121519	0.198987	0.0450633	0.0283544	0.083038
LB4038T	GBM.new	0.183419	0.168379	0.0300807	0.0414527	0.0674982	0.0726339	0.130961	0.0341159	0.0352164	0.236244
LB4180T	GBM.new	0.146154	0.184615	0.0307692	0.0884615	0.161538	0.0846154	0.119231	0.05	0.05	0.0846154
LB3667T	GBM.pembro	0.442887	0.143308	0.0353889	0.0665732	0.080939	0.0665732	0.0238262	0.0140154	0.0693763	0.0571128
LB3853T	GBM.pembro	0.495557	0.167122	0.0205058	0.11039	0.0618592	0.0355434	0.0235817	0.0228982	0.0403281	0.0222146
LB3864T	GBM.pembro	0.353636	0.179402	0.023625	0.114433	0.100037	0.0616464	0.0601698	0.018457	0.039498	0.0490956
LB3869T	GBM.pembro	0.275216	0.146974	0.0317003	0.113833	0.0706052	0.0432277	0.0965418	0.037464	0.0763689	0.108069
LB3872T	GBM.pembro	0.185714	0.273626	0.0721612	0.115018	0.162271	0.0487179	0.0252747	0.0230769	0.0388278	0.0549451
LB3914T	GBM.pembro	0.120459	0.182919	0.0516252	0.0879541	0.169535	0.0873168	0.135755	0.0427024	0.0752071	0.0465264
LB3944T	GBM.pembro	0.128083	0.212411	0.0334129	0.0747812	0.159109	0.0556881	0.18934	0.0342084	0.043755	0.0692124
LB4003T	GBM.pembro	0.105107	0.145078	0.0355292	0.11695	0.223538	0.0495929	0.157661	0.0392302	0.0436714	0.0836417
LB4006T	GBM.pembro	0.103774	0.128931	0.0314465	0.0880503	0.13522	0.0283019	0.232704	0.0786164	0.0786164	0.0943396
LB4024T	GBM.pembro	0.117647	0.164706	0.0235294	0.109804	0.0705882	0.0196078	0.192157	0.0784314	0.0784314	0.145098
LB4025T	GBM.pembro	0.0616284	0.116509	0.0440846	0.0854701	0.120108	0.0733243	0.120558	0.099865	0.0980657	0.180387
LB4075T	GBM.pembro	0.176616	0.218197	0.0333471	0.0955126	0.118567	0.0370523	0.159737	0.0238781	0.0308769	0.106217
LB4112T	GBM.pembro	0.0902896	0.27314	0.0539466	0.0579216	0.0772288	0.0335037	0.105054	0.133447	0.0829074	0.092561
LB4117T	GBM.pembro	0.232938	0.280415	0.0207715	0.0712166	0.111276	0.0430267	0.0697329	0.0385757	0.0192878	0.11276
LB3018T	GBM.rec	0.428571	0.0700809	0.00269542	0.137466	0.105121	0.0512129	0.0188679	0.0619946	0.0781671	0.0458221
LB3579T	GBM.rec	0.163688	0.175917	0.0164628	0.0649106	0.110066	0.0465663	0.15334	0.116651	0.042333	0.110066
LB3871T	GBM.rec	0.367243	0.136317	0.058664	0.0939301	0.0983384	0.0481519	0.0505256	0.0166158	0.0515429	0.0783316
LB3958T	GBM.rec	0.487377	0.0939691	0.0168303	0.0904628	0.0532959	0.0280505	0.0364656	0.0553997	0.0799439	0.0575035
LB3964T	GBM.rec	0.415138	0.0366972	0.00229358	0.0733945	0.059633	0.0458716	0.0825688	0.0917431	0.0940367	0.0986239
LB4015T	GBM.rec	0.283843	0.117904	0.00436681	0.104803	0.113537	0.0393013	0.0655022	0.069869	0.0742358	0.126638
LB4059T	GBM.rec	0.15433	0.176584	0.0295114	0.113208	0.130624	0.109337	0.134011	0.0643445	0.0469279	0.0411224
LB4101T	GBM.rec	0.171391	0.176188	0.031836	0.0798081	0.153511	0.0876581	0.16485	0.0248583	0.0296555	0.0802442
LB4102T	GBM.rec	0.0821622	0.0983784	0.0335135	0.114595	0.293514	0.0464865	0.110811	0.0313514	0.087027	0.102162
LB4130T	GBM.rec	0.0775194	0.127907	0.0155039	0.0503876	0.135659	0.0348837	0.20155	0.0775194	0.0542636	0.224806
LB4143T	GBM.rec	0.0696798	0.152542	0.0207156	0.047081	0.0508475	0.0338983	0.218456	0.150659	0.0715631	0.184557
LB4177T	GBM.rec	0.180672	0.231092	0.0378151	0.0789916	0.123529	0.0378151	0.127731	0.0243697	0.0294118	0.127731

[truncated: 16 more sheets: Figure 4e, Figure 5e, Figure 6a, Supp. Figure 1e, Supp. Figure 1f, Supp. Figure 1g, Supp. Figure 2b, Supp. Figure 2c, Supp. Figure 2d, Supp. Figure 2e, Supp. Figure 2g, Supp. Figure 4c, Supp. Figure 4d, Supp. Figure 4f, Supp. Figure 6a, Supp. Figure 6b]
